# Supplementary material for: Evaluation of multiple variate selection methods from a biological perspective: a nutrigenomics case study
Source: Genes Nutr. 2012 Mar 2;7(3):387–97. doi: 10.1007/s12263-012-0288-4 (PMC3380194; doi:10.1007/s12263-012-0288-4)
Supplement: Supplementary file 2 — The annotations of genes selected by the SCV models of CovProc, LASSO, ELASTIC NET and GA for LEP and TIMP-1, listed in Tables 2 and 3 of the accompanying manuscript (XLS 71 kb) [file 12263_2012_288_MOESM2_ESM.xls]

## Sheet: Online Resource 2 caption
Journal: Genes and Nutrition
Evaluation of multiple variate selection methods from a biological perspective: a nutrigenomics case study
Henri S. Tapp#, Marijana Radonjic# E. Kate Kemsley and Uwe Thissen
Corresponding author:
Marijana Radonjic, TNO, Microbiology and Systems Biology P.O. Box 360, 3700 AJ Zeist, The Netherlands marijana.radonjic@tno.nl,
Online Resource 2.
This file contains annotation of genes selected by CovProc, LASSO, ELASTIC NET and GA models for leptin and TIMP-1 (summarized in Table 2 and 3 respectively, of the accompanying manuscript).

## Sheet: Leptin_Table2_annotation
Gene symbol	UniGene	Entrez ID	Description	GO_Biological Process	GO_Molecular Function	GO_Cellular Component
0610037D15Rik	Mm.425201	68394	RIKEN cDNA 0610037D15 gene	NA	NA	NA
1110028A07Rik	Mm.36758	68680	RIKEN cDNA 1110028A07 gene	NA	NA	extracellular space /// integral to membrane
2700050L05Rik	Mm.174044	214764	RIKEN cDNA 2700050L05 gene	transcription /// regulation of transcription, DNA-dependent	binding	nucleus
3110032G18Rik	Mm.296138	73121	RIKEN cDNA 3110032G18 gene	transport	receptor activity /// transporter activity	membrane
9430028L06Rik	Mm.188499	225617	RIKEN cDNA 9430028L06 gene	NA	NA	extracellular space /// membrane /// integral to membrane
Abcg5	Mm.289590	27409	ATP-binding cassette, sub-family G (WHITE), member 5	transport	nucleotide binding /// ATP binding /// ATPase activity /// nucleoside-triphosphatase activity	membrane /// integral to membrane
Aldh3a2	Mm.398221	11671	aldehyde dehydrogenase family 3, subfamily A2	aldehyde metabolic process /// metabolic process	aldehyde dehydrogenase (NAD) activity /// aldehyde dehydrogenase [NAD(P)+] activity /// oxidoreductase activity	mitochondrial inner membrane /// endoplasmic reticulum /// microsome /// membrane /// integral to membrane
Apoa4	Mm.4533	11808	apolipoprotein A-IV	transport /// lipid transport /// regulation of cholesterol absorption /// lipoprotein metabolic process	lipid transporter activity /// lipid binding	extracellular region /// extracellular space /// chylomicron
Apoc2	Mm.28394	11813	apolipoprotein C-II	lipid metabolic process /// transport /// lipid transport /// lipid catabolic process	lipid transporter activity /// enzyme activator activity	extracellular space /// chylomicron
Apom	Mm.2161	55938	apolipoprotein M	transport /// lipid transport	lipid transporter activity /// binding	extracellular space
Aqp8	Mm.273175	11833	aquaporin 8	transport /// water transport	transporter activity /// water channel activity /// porin activity	integral to plasma membrane /// membrane /// integral to membrane /// outer membrane
Ascc3l1	Mm.215860	320632	activating signal cointegrator 1 complex subunit 3-like 1	NA	nucleotide binding /// nucleic acid binding /// helicase activity /// ATP binding /// ATP-dependent helicase activity /// hydrolase activity /// nucleoside-triphosphatase activity	NA
Bag2	Mm.247037, Mm.410429	213539	Bcl2-associated athanogene 2	protein folding /// apoptosis /// protein metabolic process	protein binding /// chaperone regulator activity	cellular_component
Bloc1s1	Mm.30118	14533	biogenesis of lysosome-related organelles complex-1, subunit 1	biological_process	protein binding	cytosol
Cd36	Mm.18628	12491	CD36 antigen	transport /// cell adhesion	receptor activity /// protein binding	lysosome /// plasma membrane /// membrane /// integral to membrane
Cfd	Mm.4407	11537	complement factor D (adipsin)	proteolysis /// immune response /// complement activation, alternative pathway /// innate immune response	complement factor D activity /// serine-type endopeptidase activity /// peptidase activity /// hydrolase activity	extracellular space
Cidea	Mm.449	12683	cell death-inducing DNA fragmentation factor, alpha subunit-like effector A	lipid metabolic process /// apoptosis	protein binding	intracellular /// mitochondrion /// mitochondrial envelope
Cidec	Mm.10026	14311	cell death-inducing DFFA-like effector c	apoptosis /// induction of apoptosis	molecular_function /// protein binding	intracellular /// cytosol
Clstn3	Mm.193701	232370	calsyntenin 3	cell adhesion /// homophilic cell adhesion	calcium ion binding /// protein binding	membrane /// integral to membrane /// postsynaptic membrane
Cryz	Mm.374855	12972	crystallin, zeta	sensory organ development	NADPH:quinone reductase activity /// structural constituent of eye lens /// zinc ion binding /// oxidoreductase activity	cytoplasm
Cyp2b9	Mm.14413	13094	cytochrome P450, family 2, subfamily b, polypeptide 9	electron transport	monooxygenase activity /// iron ion binding /// oxidoreductase activity /// oxidoreductase activity, acting on paired donors, with incorporation or reduction of molecular oxygen, reduced flavin or flavoprotein as one donor, and incorporation of one atom of oxygen /// heme binding /// metal ion binding /// unspecific monooxygenase activity	endoplasmic reticulum /// microsome /// membrane
D2hgdh	Mm.383401	98314	D-2-hydroxyglutarate dehydrogenase	electron transport /// response to manganese ion /// response to zinc ion /// response to cobalt ion /// response to magnesium ion /// cellular protein metabolic process /// response to calcium ion	oxidoreductase activity /// (R)-2-hydroxyglutarate dehydrogenase activity	mitochondrion
D630002G06Rik	Mm.24053	236293	RIKEN cDNA D630002G06 gene	transport	transporter activity	membrane /// integral to membrane
EG624219	Mm.128153	624219	predicted gene, EG624219	NA	NA	NA
Eif2a	Mm.21617, Mm.404592	229317	eukaryotic translation initiation factor 2a	translation	translation initiation factor activity	NA
Elovl5	Mm.427018, Mm.430736	68801	ELOVL family member 5, elongation of long chain fatty acids (yeast)	NA	NA	integral to membrane
Fabp2	Mm.28398	14079	purinergic receptor P2Y, G-protein coupled, 14	transport	binding /// lipid binding	NA
G0s2	Mm.435441	14373	G0/G1 switch gene 2	cell cycle	NA	integral to membrane
Gbe1	Mm.396102	74185	glucan (1,4-alpha-), branching enzyme 1	carbohydrate metabolic process /// glycogen metabolic process /// glycogen biosynthetic process /// generation of precursor metabolites and energy	catalytic activity /// 1,4-alpha-glucan branching enzyme activity /// hydrolase activity, hydrolyzing O-glycosyl compounds /// alpha-amylase activity /// transferase activity /// transferase activity, transferring glycosyl groups /// cation binding	cellular_component
Gpc1	Mm.297976	14733	glypican 1	multicellular organismal development	transmembrane receptor activity /// GPI anchor binding	extracellular matrix (sensu Metazoa) /// membrane
Gpr98	Mm.288694	110789	G protein-coupled receptor 98	cell communication /// signal transduction /// G-protein coupled receptor protein signaling pathway /// neuropeptide signaling pathway /// multicellular organismal development /// nervous system development /// sensory perception of sound /// cell-cell adhesion /// response to stimulus	signal transducer activity /// receptor activity /// G-protein coupled receptor activity /// calcium ion binding	membrane /// integral to membrane
Gstk1	Mm.267014	76263	glutathione S-transferase kappa 1	protein targeting /// glutathione metabolic process	glutathione transferase activity /// glutathione peroxidase activity /// protein disulfide oxidoreductase activity /// transferase activity	mitochondrion /// mitochondrial inner membrane /// periplasmic space (sensu ProteoBacteria)
Gstz1	Mm.29652, Mm.390529	14874	glutathione transferase zeta 1 (maleylacetoacetate isomerase)	L-phenylalanine catabolic process /// tyrosine catabolic process /// aromatic amino acid family metabolic process	catalytic activity /// glutathione transferase activity /// maleylacetoacetate isomerase activity /// transferase activity /// isomerase activity	cytoplasm /// mitochondrion
Hectd2	Mm.61107	226098	HECT domain containing 2	protein modification /// ubiquitin cycle /// biological_process	molecular_function /// ubiquitin-protein ligase activity /// ligase activity	cellular_component /// intracellular
Il13ra1	Mm.24208	16164	interleukin 13 receptor, alpha 1	cell surface receptor linked signal transduction	receptor activity /// hematopoietin/interferon-class (D200-domain) cytokine receptor activity /// interleukin receptor activity	extracellular space /// integral to plasma membrane /// membrane /// integral to membrane
Inhbe	Mm.3510	16326	inhibin beta E	NA	hormone activity /// growth factor activity	extracellular region /// extracellular space
Lrrc8d	Mm.23837	231549	leucine rich repeat containing 8D	NA	protein binding	membrane /// integral to membrane
Mme	Mm.296022	17380	membrane metallo endopeptidase	proteolysis	neprilysin activity /// peptidase activity /// metallopeptidase activity /// zinc ion binding /// hydrolase activity /// metal ion binding	membrane /// integral to membrane
Mogat1	Mm.41325	68393	monoacylglycerol O-acyltransferase 1	glycerol metabolic process /// lipid metabolic process /// diacylglycerol biosynthetic process /// lipid biosynthetic process /// cell redox homeostasis	2-acylglycerol O-acyltransferase activity /// diacylglycerol O-acyltransferase activity /// acyltransferase activity /// electron carrier activity /// protein disulfide oxidoreductase activity /// transferase activity	membrane fraction /// endoplasmic reticulum /// membrane /// integral to membrane
Myh9	Mm.29677	17886	myosin, heavy polypeptide 9, non-muscle	meiotic spindle organization and biogenesis /// cellular morphogenesis during differentiation /// cytokinesis /// angiogenesis /// embryonic development (sensu Mammalia) /// establishment of T cell polarity /// membrane protein ectodomain proteolysis /// cell motility /// meiotic metaphase I /// cell adhesion /// myoblast fusion /// regulation of cell shape /// protein transport /// cell-cell adh…	microfilament motor activity /// nucleotide binding /// motor activity /// actin binding /// protein binding /// calmodulin binding /// ATP binding /// hydrolase activity /// ATPase activity /// actin-dependent ATPase activity /// protein homodimerization activity /// protein anchor /// ADP binding /// actin filament binding	stress fiber /// ruffle /// immunological synapse /// uropod /// nucleus /// cytoplasm /// spindle /// contractile ring /// cytosol /// plasma membrane /// cell-cell adherens junction /// cell cortex /// integrin complex /// myosin complex /// cortical cytoskeleton /// neuromuscular junction /// cleavage furrow
Nnt	Mm.195803	18115	nicotinamide nucleotide transhydrogenase	electron transport /// proton transport	cytochrome-c oxidase activity /// NAD(P) transhydrogenase activity /// NAD(P)+ transhydrogenase (AB-specific) activity /// oxidoreductase activity	mitochondrion /// mitochondrial inner membrane /// membrane /// integral to membrane
Nt5e	Mm.244235	23959	5' nucleotidase, ecto	nucleotide catabolic process	nucleotide binding /// 5'-nucleotidase activity /// zinc ion binding /// hydrolase activity /// hydrolase activity, acting on ester bonds /// metal ion binding /// GPI anchor binding	extracellular space /// membrane /// integral to membrane
Omd	Mm.390589	27047	osteomodulin	cell adhesion	extracellular matrix structural constituent /// protein binding	extracellular matrix (sensu Metazoa) /// extracellular space
Perp	Mm.28209	64058	PERP, TP53 apoptosis effector	apoptosis /// induction of apoptosis /// cell adhesion	structural molecule activity /// protein binding	extracellular space /// mitochondrion /// Golgi apparatus /// cytoskeleton /// integral to plasma membrane /// membrane /// integral to membrane
Pgrmc2	Mm.40321	70804	progesterone receptor membrane component 2	biological_process	receptor activity /// steroid binding /// protein binding /// lipid binding /// heme binding /// transition metal ion binding	cellular_component /// membrane /// integral to membrane
Pik3r4	Mm.274830	75669	phosphatidylinositol 3 kinase, regulatory subunit, polypeptide 4, p150	protein amino acid phosphorylation	nucleotide binding /// protein kinase activity /// protein serine/threonine kinase activity /// binding /// ATP binding /// kinase activity /// transferase activity	NA
Pir	Mm.293463	69656	pirin	NA	iron ion binding /// metal ion binding	nucleus
Pitpnm2	Mm.44261	19679	phosphatidylinositol transfer protein, membrane-associated 2	electron transport /// transport	calcium ion binding /// phospholipid binding /// lipid binding /// oxidoreductase activity /// metal ion binding	intracellular /// soluble fraction /// membrane
S3-12	Mm.12966	57435	plasma membrane associated protein, S3-12	NA	NA	plasma membrane
Scd1	Mm.193096, Mm.267377	20249	stearoyl-Coenzyme A desaturase 1	lipid metabolic process /// fatty acid biosynthetic process /// superoxide metabolic process /// lipid biosynthetic process	stearoyl-CoA 9-desaturase activity /// copper, zinc superoxide dismutase activity /// iron ion binding /// oxidoreductase activity /// oxidoreductase activity, acting on paired donors, with oxidation of a pair of donors resulting in the reduction of molecular oxygen to two molecules of water /// metal ion binding	endoplasmic reticulum /// membrane /// integral to membrane
Sec61a2	Mm.21435	57743	Sec61, alpha subunit 2 (S. cerevisiae)	protein targeting /// transport /// protein secretion /// protein transport	protein translocase activity	endoplasmic reticulum /// membrane /// integral to membrane
Sema5b	Mm.42015	20357	sema domain, seven thrombospondin repeats (type 1 and type 1-like), transmembrane domain (TM) and short cytoplasmic domain, (semaphorin) 5B	multicellular organismal development /// nervous system development /// cell differentiation	receptor activity	extracellular space /// membrane /// integral to membrane
Tbcc	Mm.33780	72726	tubulin-specific chaperone c	NA	NA	NA
Thnsl2	Mm.37547	232078	threonine synthase-like 2 (bacterial)	metabolic process /// threonine biosynthetic process	catalytic activity /// threonine synthase activity /// pyridoxal phosphate binding	cellular_component
Tnfrsf19	Mm.281356	29820	tumor necrosis factor receptor superfamily, member 19	NA	receptor activity /// protein binding	extracellular space /// membrane /// integral to membrane
Ubxd1	Mm.28000	66530	UBX domain containing 1	NA	NA	NA
Vnn1	Mm.27154	22361	vanin 1	nitrogen compound metabolic process	hydrolase activity /// hydrolase activity, acting on carbon-nitrogen (but not peptide) bonds /// hydrolase activity, acting on carbon-nitrogen (but not peptide) bonds, in linear amides /// GPI anchor binding	extracellular space /// membrane
Xrcc6	Mm.288809	14375	X-ray repair complementing defective repair in Chinese hamster cells 6	DNA repair /// double-strand break repair /// double-strand break repair via nonhomologous end joining /// DNA recombination /// response to DNA damage stimulus	nucleic acid binding /// DNA binding /// ATP-dependent DNA helicase activity	nucleus /// cytoplasm /// DNA-dependent protein kinase complex
Zbtb43	Mm.44186	71834	zinc finger and BTB domain containing 43	transcription /// regulation of transcription, DNA-dependent	nucleic acid binding /// DNA binding /// protein binding /// zinc ion binding /// metal ion binding	intracellular /// nucleus

## Sheet: TIMP-1_Table3_annotation
Gene symbol	UniGene	Entrez ID	Description	GO_Biological Process	GO_Molecular Function	GO_Cellular Component
1700006J14Rik	Mm.391448	321010	RIKEN cDNA 1700006J14 gene	NA	NA	NA
2200001I15Rik	Mm.27156	69134	RIKEN cDNA 2200001I15 gene	NA	NA	NA
5730410I19Rik	Mm.34261	66622	RIKEN cDNA 5730410I19 gene	regulation of transcription, DNA-dependent /// ubiquitin cycle /// DNA integration	ubiquitin-protein ligase activity /// protein binding /// zinc ion binding /// integrase activity /// metal ion binding	NA
Abhd14b	Mm.335427	76491	abhydrolase domain containing 14b	NA	catalytic activity	nucleus
Acp6	Mm.101368, Mm.401011	66659	acid phosphatase 6, lysophosphatidic	biological_process	acid phosphatase activity /// hydrolase activity	extracellular space
AI854517	Mm.41661	101694	expressed sequence AI854517	NA	NA	NA
Antxr2	Mm.24842	71914	anthrax toxin receptor 2	biological_process	molecular_function /// receptor activity /// protein binding /// metal ion binding	cellular_component /// membrane /// integral to membrane
Apcs	Mm.330510	20219	serum amyloid P-component	NA	calcium ion binding /// sugar binding /// metal ion binding	extracellular space
Arl6ip5	Mm.291014	65106	ADP-ribosylation factor-like 6 interacting protein 5	glutamate transport	protein binding	endoplasmic reticulum /// membrane /// integral to membrane
B3galt1	Mm.226435, Mm.393260, Mm.434004	26877	UDP-Gal:betaGlcNAc beta 1,3-galactosyltransferase, polypeptide 1	protein amino acid glycosylation /// oligosaccharide biosynthetic process	galactosyltransferase activity /// UDP-galactose:beta-N-acetylglucosamine beta-1,3-galactosyltransferase activity /// transferase activity /// transferase activity, transferring glycosyl groups /// manganese ion binding	Golgi membrane /// extracellular space /// membrane /// integral to membrane
Ccdc79	Mm.249775	320022	coiled-coil domain containing 79	proteolysis	DNA binding /// cysteine-type endopeptidase activity /// binding /// peptidase activity	nucleus
Cobl	Mm.22847	12808	cordon-bleu	neural tube closure	NA	NA
Cpb2	Mm.24242	56373	carboxypeptidase B2 (plasma)	proteolysis	carboxypeptidase activity /// carboxypeptidase A activity /// peptidase activity /// metallopeptidase activity /// zinc ion binding /// hydrolase activity /// metal ion binding /// carboxypeptidase B activity	extracellular space
Cpne8	Mm.290991	66871	copine VIII	biological_process	molecular_function	cellular_component
Cul1	Mm.87611	26965	cullin 1	ubiquitin cycle /// apoptosis /// cell cycle /// cell proliferation /// organ morphogenesis	ubiquitin-protein ligase activity /// protein binding	SCF ubiquitin ligase complex
Cxcl1	Mm.21013	14825	chemokine (C-X-C motif) ligand 1	regulation of progression through cell cycle /// inflammatory response /// immune response /// cellular process	cytokine activity /// chemokine activity /// growth factor activity	extracellular region /// extracellular space /// intracellular
Cxxc5	Mm.94560	67393	CXXC finger 5	NA	DNA binding /// zinc ion binding	NA
Cyb561	Mm.149403	13056	cytochrome b-561	electron transport /// transport	ferric-chelate reductase activity /// transporter activity /// iron ion binding /// metal ion binding	membrane /// integral to membrane
Cyp17a1	Mm.1262	13074	cytochrome P450, family 17, subfamily a, polypeptide 1	electron transport /// C21-steroid hormone biosynthetic process	monooxygenase activity /// steroid 17-alpha-monooxygenase activity /// iron ion binding /// oxidoreductase activity /// lyase activity /// heme binding /// metal ion binding	mitochondrion /// membrane /// axon /// cell soma
Dync2li1	Mm.246119	213575	dynein cytoplasmic 2 light intermediate chain 1	determination of left/right symmetry /// cilium biogenesis	molecular_function	cellular_component
Edg5	Mm.46493	14739	endothelial differentiation, sphingolipid G-protein-coupled receptor, 5	signal transduction /// G-protein coupled receptor protein signaling pathway /// behavior	rhodopsin-like receptor activity /// lysosphingolipid and lysophosphatidic acid receptor activity /// signal transducer activity /// receptor activity /// G-protein coupled receptor activity	integral to plasma membrane /// membrane /// integral to membrane
Fgl1	Mm.277955	234199	fibrinogen-like protein 1	signal transduction	receptor binding	NA
Fstl1	Mm.182434	14314	follistatin-like 1	NA	calcium ion binding /// heparin binding	extracellular space
Gm527	Mm.341586	217648	gene model 527, (NCBI)	NA	NA	NA
Hapln4	Mm.152048	330790	hyaluronan and proteoglycan link protein 4	cell adhesion /// biological_process	molecular_function /// hyaluronic acid binding	cellular_component /// extracellular matrix (sensu Metazoa)
Hp	Mm.26730	15439	haptoglobin	proteolysis /// acute-phase response	serine-type endopeptidase activity /// chymotrypsin activity /// trypsin activity /// hemoglobin binding	extracellular region /// extracellular space
Ica1	Mm.275683	15893	islet cell autoantigen 1	transport /// neurotransmitter transport /// regulation of neurotransmitter secretion	molecular_function	Golgi membrane /// cytoplasm /// cytosol /// membrane /// secretory granule membrane /// synaptic vesicle membrane
Ifitm2	Mm.379266	80876	interferon induced transmembrane protein 2	response to biotic stimulus	NA	integral to membrane
Itfg1	Mm.334685	71927	integrin alpha FG-GAP repeat containing 1	NA	protein binding	membrane /// integral to membrane
Itih3	Mm.4517	16426	inter-alpha trypsin inhibitor, heavy chain 3	hyaluronan metabolic process	endopeptidase inhibitor activity /// serine-type endopeptidase inhibitor activity /// copper ion binding	extracellular space
Itih4	Mm.34819	16427	inter alpha-trypsin inhibitor, heavy chain 4	hyaluronan metabolic process	serine-type endopeptidase inhibitor activity /// calcium ion binding /// hyaluronic acid binding	cytoplasm /// plasma membrane
Keg1	Mm.218561	64697	kidney expressed gene 1	regulation of progression through cell cycle	gamma-tubulin binding	mitochondrion /// centrosome
Lbp	Mm.218846	16803	lipopolysaccharide binding protein	transport /// lipid transport /// defense response to bacterium	lipopolysaccharide binding /// lipid binding	extracellular space /// membrane /// integral to membrane
Lcn2	Mm.9537	16819	lipocalin 2	transport	transporter activity /// binding	NA
Litaf	Mm.294753	56722	LPS-induced TN factor	transcription /// regulation of transcription, DNA-dependent /// apoptosis /// biological_process	protein binding	cellular_component /// membrane
LOC634731	Mm.366418	634731	NA	NA	NA	NA
Lrg1	Mm.348025	76905	leucine-rich alpha-2-glycoprotein 1	NA	protein binding	extracellular space
Mt2	Mm.147226	17750	metallothionein 2	zinc ion homeostasis /// nitric oxide mediated signal transduction /// detoxification of copper ion	zinc ion binding /// metal ion binding	NA
Nudt18	Mm.34191	213484	nudix (nucleoside diphosphate linked moiety X)-type motif 18	NA	hydrolase activity	NA
Orm1	Mm.4777	18405	orosomucoid 1	transport /// acute-phase response	transporter activity /// binding	extracellular space
Orm2	Mm.14173	18406	orosomucoid 2	transport /// acute-phase response	transporter activity /// binding	extracellular space
Pdia6	Mm.222825	71853	protein disulfide isomerase associated 6	electron transport /// cell redox homeostasis	protein disulfide isomerase activity /// electron carrier activity /// protein disulfide oxidoreductase activity /// isomerase activity	endoplasmic reticulum
Pilra	Mm.379385	231805	paired immunoglobin-like type 2 receptor alpha	signal transduction	protein binding	NA
Polg2	Mm.859	50776	polymerase (DNA directed), gamma 2, accessory subunit	DNA replication /// DNA repair /// translation /// glycyl-tRNA aminoacylation	DNA binding /// DNA-directed DNA polymerase activity /// gamma DNA-directed DNA polymerase activity /// aminoacyl-tRNA ligase activity /// glycine-tRNA ligase activity /// ATP binding /// transferase activity /// nucleotidyltransferase activity /// identical protein binding	mitochondrion
Pqlc2	Mm.45131	212555	PQ loop repeat containing 2	NA	NA	NA
Pscdbp	Mm.273905	227929	pleckstrin homology, Sec7 and coiled-coil domains, binding protein	regulation of cell adhesion	protein binding	cytoplasm /// cell cortex /// membrane
Rap2b	Mm.422674, Mm.431946, Mm.432648	74012	RAP2B, member of RAS oncogene family	small GTPase mediated signal transduction	nucleotide binding /// GTP binding	intracellular /// membrane
Saa2	Mm.200941	20209	serum amyloid A 2	acute-phase response	lipid transporter activity /// protein binding	extracellular region
Serpina10	Mm.29094	217847	RIKEN cDNA 9030205A07 Gene	NA	endopeptidase inhibitor activity /// serine-type endopeptidase inhibitor activity	NA
Serpina3n	Mm.22650	20716	bromodomain PHD finger transcription factor	acute-phase response /// biological_process	endopeptidase inhibitor activity /// serine-type endopeptidase inhibitor activity	extracellular space
Slc41a2	Mm.67073	338365	solute carrier family 41, member 2	cation transport	cation transporter activity	integral to membrane
Spp1	Mm.288474	20750	secreted phosphoprotein 1	ossification /// anti-apoptosis /// inflammatory response /// cell adhesion /// cell-matrix adhesion /// negative regulation of bone mineralization /// leukocyte chemotaxis /// T-helper 1 type immune response /// positive regulation of T cell proliferation /// regulation of myeloid cell differentiation /// induction of positive chemotaxis	cytokine activity /// protein binding /// growth factor activity	extracellular region /// extracellular matrix (sensu Metazoa) /// extracellular space /// cytoplasm /// apical part of cell
Stat3	Mm.249934	20848	signal transducer and activator of transcription 3	thermoregulation /// eye photoreceptor cell differentiation /// transcription /// regulation of transcription, DNA-dependent /// regulation of transcription from RNA polymerase II promoter /// transcription from RNA polymerase II promoter /// acute-phase response /// signal transduction /// intracellular signaling cascade /// JAK-STAT cascade /// cytokine and chemokine mediated signaling pathway …	DNA binding /// transcription factor activity /// signal transducer activity /// calcium ion binding /// protein binding /// transcription factor binding /// transcriptional activator activity /// protein dimerization activity	nucleus /// cytoplasm /// plasma membrane
Tbc1d13	Mm.19172	70296	TBC1 domain family, member 13	NA	GTPase activator activity /// protein binding	NA
Tlr8	Mm.196676	170744	toll-like receptor 8	inflammatory response /// immune response /// immunoglobulin mediated immune response /// positive regulation of interferon-gamma biosynthetic process /// innate immune response /// positive regulation of innate immune response /// positive regulation of interferon-alpha biosynthetic process /// positive regulation of interferon-beta biosynthetic process /// positive regulation of interleukin-8 b…	DNA binding /// double-stranded RNA binding /// single-stranded RNA binding /// receptor activity /// transmembrane receptor activity /// Toll binding /// protein binding	extracellular space /// membrane /// integral to membrane
Tmem176a	Mm.27061	66058	transmembrane protein 176A	NA	NA	integral to membrane
Tnfrsf1a	Mm.1258	21937	tumor necrosis factor receptor superfamily, member 1a	electron transport /// prostaglandin metabolic process /// apoptosis /// defense response /// inflammatory response /// signal transduction /// cell surface receptor linked signal transduction /// cytokine and chemokine mediated signaling pathway /// positive regulation of I-kappaB kinase/NF-kappaB cascade /// positive regulation of transcription from RNA polymerase II promoter /// positive regul…	receptor activity /// tumor necrosis factor receptor activity /// protein binding /// electron carrier activity /// heme binding	extracellular region /// plasma membrane /// membrane /// integral to membrane
Ugcgl1	Mm.261022, Mm.392153	320011	UDP-glucose ceramide glucosyltransferase-like 1	protein amino acid glycosylation /// posttranslational protein folding	UDP-glucose:glycoprotein glucosyltransferase activity /// transferase activity /// transferase activity, transferring glycosyl groups /// unfolded protein binding	endoplasmic reticulum /// endoplasmic reticulum lumen /// ER-Golgi intermediate compartment
Unk	Mm.297706, Mm.427777	217331	unkempt homolog (Drosophila)	electron transport /// regulation of transcription, DNA-dependent	nucleic acid binding /// DNA binding /// transcriptional elongation regulator activity /// protein binding /// zinc ion binding /// electron carrier activity /// heme binding /// metal ion binding	NA
Zbp1	Mm.116687	58203	Z-DNA binding protein 1	biological_process	DNA binding /// left-handed Z-DNA binding /// RNA binding /// double-stranded RNA adenosine deaminase activity	cellular_component
