# Supplementary material for: Evaluation of multiple variate selection methods from a biological perspective: a nutrigenomics case study
Source: Genes Nutr. 2012 Mar 2;7(3):387–97. doi: 10.1007/s12263-012-0288-4 (PMC3380194; doi:10.1007/s12263-012-0288-4)
Supplement: Supplementary file 3 — The results of biological function overrepresentation analysis (Ingenuity Pathway Analysis suite) demonstrating biological relevance of the genes selected by the CovProc, LASSO/ELASTIC NET and GA final models (bold in Table 2 and 3) (XLS 231 kb) [file 12263_2012_288_MOESM3_ESM.xls]

## Sheet: Online Resource 3 caption
Journal: Genes and Nutrition
Evaluation of multiple variate selection methods from a biological perspective: a nutrigenomics case study
Henri S. Tapp#, Marijana Radonjic# E. Kate Kemsley and Uwe Thissen
Corresponding author:
Marijana Radonjic, TNO, Microbiology and Systems Biology P.O. Box 360, 3700 AJ Zeist, The Netherlands marijana.radonjic@tno.nl,
Online Resource 3.
This file contains the results of biological function overrepresentation analysis within the Ingenuity Pathway Analysis suite for genes selected by the CovProc, LASSO/ELASTIC NET and GA final models (summarized in bold in Table 2 and 3 respectively of the accompanying manuscript)

## Sheet: Leptin_CovProc
© 2000-2009 Ingenuity Systems, Inc. All rights reserved.
Category	Function	Function Annotation	P-value	Molecules	# Molecules
Lipid Metabolism	accumulation	accumulation of oleic acid	2.43E-06	CD36, SCD	2
Lipid Metabolism	accumulation	accumulation of lipid	3.34E-04	CD36, CIDEC, SCD	3
Lipid Metabolism	accumulation	accumulation of triacylglycerol	6.52E-04	CD36, SCD	2
Lipid Metabolism	accumulation	accumulation of palmitoleic acid	9.38E-04	SCD	1
Lipid Metabolism	accumulation	accumulation of linoleic acid	1.87E-03	CD36	1
Lipid Metabolism	accumulation	accumulation of stearic acid	1.87E-03	CD36	1
Lipid Metabolism	accumulation	accumulation of palmitic acid	3.75E-03	CD36	1
Lipid Metabolism	incorporation	incorporation of palmitic acid	1.70E-05	CD36, SCD	2
Lipid Metabolism	incorporation	incorporation of 15-(4-iodophenyl)-3-methylpentadecanoic acid	9.38E-04	CD36	1
Lipid Metabolism	incorporation	incorporation of diacylglycerol	1.87E-03	CD36	1
Lipid Metabolism	incorporation	incorporation of ceramide	3.75E-03	SCD	1
Lipid Metabolism	incorporation	incorporation of triacylglycerol	7.48E-03	CD36	1
Lipid Metabolism	incorporation	incorporation of oleic acid	9.34E-03	CD36	1
Lipid Metabolism	synthesis	synthesis of diacylglycerol	2.27E-05	MOGAT1, SCD	2
Lipid Metabolism	synthesis	synthesis of 1-alkyl-2,3-diacylglycerol	9.38E-04	SCD	1
Lipid Metabolism	synthesis	synthesis of monounsaturated fatty acids	9.38E-04	SCD	1
Lipid Metabolism	synthesis	synthesis of lipid	1.89E-03	GPC1, MOGAT1, SCD	3
Lipid Metabolism	synthesis	synthesis of cholesterol ester	7.48E-03	SCD	1
Lipid Metabolism	synthesis	synthesis of triacylglycerol	2.23E-02	SCD	1
Lipid Metabolism	synthesis	synthesis of prostaglandin E2	3.14E-02	GPC1	1
Lipid Metabolism	metabolism	metabolism of lipid	3.24E-05	ALDH3A2, CD36, CIDEA, MOGAT1, SCD	5
Lipid Metabolism	metabolism	metabolism of acylglycerol	7.85E-04	CD36, MOGAT1	2
Lipid Metabolism	metabolism	metabolism of fatty acid	5.44E-03	CD36, SCD	2
Lipid Metabolism	metabolism	metabolism of long chain fatty acid	1.40E-02	CD36	1
Lipid Metabolism	metabolism	metabolism of triacylglycerol	3.51E-02	CD36	1
Lipid Metabolism	quantity	quantity of fat	7.34E-05	CFD, SCD	2
Lipid Metabolism	quantity	quantity of cholesterol ester	2.41E-04	CD36, SCD	2
Lipid Metabolism	quantity	quantity of 1-alkyl-2,3-diacylglycerol	9.38E-04	SCD	1
Lipid Metabolism	quantity	quantity of 18:1(n-9) fatty acids	9.38E-04	SCD	1
Lipid Metabolism	quantity	quantity of palmitoleoyl-coenzyme A	9.38E-04	SCD	1
Lipid Metabolism	quantity	quantity of palmitoyl-coenzyme A	9.38E-04	SCD	1
Lipid Metabolism	quantity	quantity of stearoyl-coenzyme A	9.38E-04	SCD	1
Lipid Metabolism	quantity	quantity of oleic acid	2.81E-03	SCD	1
Lipid Metabolism	quantity	quantity of palmitoleic acid	2.81E-03	SCD	1
Lipid Metabolism	quantity	quantity of fatty acid	4.20E-03	CD36, SCD	2
Lipid Metabolism	quantity	quantity of lipid	5.34E-03	CD36, CFD, SCD	3
Lipid Metabolism	quantity	quantity of cholesterol	5.71E-03	CD36, SCD	2
Lipid Metabolism	quantity	quantity of triacylglycerol	6.84E-03	CD36, SCD	2
Lipid Metabolism	quantity	quantity of malonyl-coenzyme A	1.03E-02	SCD	1
Lipid Metabolism	quantity	quantity of sterol	1.49E-02	CD36	1
Lipid Metabolism	quantity	quantity of phosphatidylcholine	2.41E-02	SCD	1
Lipid Metabolism	quantity	quantity of ceramide	3.51E-02	SCD	1
Lipid Metabolism	oxidation	oxidation of palmitic acid	2.21E-04	CD36, SCD	2
Lipid Metabolism	oxidation	oxidation of palmitoyl-coenzyme A	4.68E-03	SCD	1
Lipid Metabolism	storage	storage of lipid	2.21E-04	CIDEA, SCD	2
Lipid Metabolism	storage	storage of triacylglycerol	3.75E-03	SCD	1
Lipid Metabolism	efflux	efflux of cholesterol	8.94E-04	CD36, SCD	2
Lipid Metabolism	desaturation	desaturation of palmitic acid	9.38E-04	SCD	1
Lipid Metabolism	desaturation	desaturation of palmitoleic acid	9.38E-04	SCD	1
Lipid Metabolism	desaturation	desaturation of palmitoyl-coenzyme A	9.38E-04	SCD	1
Lipid Metabolism	desaturation	desaturation of stearoyl-coenzyme A	9.38E-04	SCD	1
Lipid Metabolism	uptake	uptake of omega-(4-iodophenyl)pentadecanoic acid	9.38E-04	CD36	1
Lipid Metabolism	uptake	uptake of myristic acid	1.87E-03	CD36	1
Lipid Metabolism	uptake	uptake of 15-(4-iodophenyl)-3-methylpentadecanoic acid	2.81E-03	CD36	1
Lipid Metabolism	uptake	uptake of oleic acid	3.75E-03	CD36	1
Lipid Metabolism	uptake	uptake of cholesterol ester	1.21E-02	CD36	1
Lipid Metabolism	uptake	uptake of cholesterol	2.41E-02	CD36	1
Lipid Metabolism	secretion	secretion of lipid	1.63E-03	CD36, SCD	2
Lipid Metabolism	secretion	secretion of fatty acid	2.81E-03	SCD	1
Lipid Metabolism	secretion	secretion of triacylglycerol	1.58E-02	CD36	1
Lipid Metabolism	esterification	esterification of cholesterol ester	1.87E-03	SCD	1
Lipid Metabolism	esterification	esterification of cholesterol	1.68E-02	SCD	1
Lipid Metabolism	translocation	translocation of fatty acid	1.87E-03	CD36	1
Lipid Metabolism	biosynthesis	biosynthesis of diacylglycerol	5.61E-03	MOGAT1	1
Lipid Metabolism	biosynthesis	biosynthesis of lipid	7.96E-03	MOGAT1, SCD	2
Lipid Metabolism	biosynthesis	biosynthesis of fatty acid	2.96E-02	SCD	1
Lipid Metabolism	formation	formation of triacylglycerol	5.61E-03	SCD	1
Lipid Metabolism	beta-oxidation	beta-oxidation of palmitic acid	6.55E-03	SCD	1
Lipid Metabolism	deposition	deposition of triacylglycerol	7.48E-03	SCD	1
Lipid Metabolism	lipolysis	lipolysis of adipocytes	1.31E-02	CIDEC	1
Lipid Metabolism	transport	transport of long chain fatty acid	1.40E-02	CD36	1
Lipid Metabolism	transport	transport of cholesterol	2.78E-02	CD36	1
Molecular Transport	accumulation	accumulation of oleic acid	2.43E-06	CD36, SCD	2
Molecular Transport	accumulation	accumulation of lipid	3.34E-04	CD36, CIDEC, SCD	3
Molecular Transport	accumulation	accumulation of triacylglycerol	6.52E-04	CD36, SCD	2
Molecular Transport	accumulation	accumulation of palmitoleic acid	9.38E-04	SCD	1
Molecular Transport	accumulation	accumulation of linoleic acid	1.87E-03	CD36	1
Molecular Transport	accumulation	accumulation of stearic acid	1.87E-03	CD36	1
Molecular Transport	accumulation	accumulation of palmitic acid	3.75E-03	CD36	1
Molecular Transport	quantity	quantity of fat	7.34E-05	CFD, SCD	2
Molecular Transport	quantity	quantity of cholesterol ester	2.41E-04	CD36, SCD	2
Molecular Transport	quantity	quantity of glycogen	4.75E-04	CD36, SCD	2
Molecular Transport	quantity	quantity of 1-alkyl-2,3-diacylglycerol	9.38E-04	SCD	1
Molecular Transport	quantity	quantity of 18:1(n-9) fatty acids	9.38E-04	SCD	1
Molecular Transport	quantity	quantity of palmitoleoyl-coenzyme A	9.38E-04	SCD	1
Molecular Transport	quantity	quantity of palmitoyl-coenzyme A	9.38E-04	SCD	1
Molecular Transport	quantity	quantity of stearoyl-coenzyme A	9.38E-04	SCD	1
Molecular Transport	quantity	quantity of oleic acid	2.81E-03	SCD	1
Molecular Transport	quantity	quantity of palmitoleic acid	2.81E-03	SCD	1
Molecular Transport	quantity	quantity of fatty acid	4.20E-03	CD36, SCD	2
Molecular Transport	quantity	quantity of lipid	5.34E-03	CD36, CFD, SCD	3
Molecular Transport	quantity	quantity of cholesterol	5.71E-03	CD36, SCD	2
Molecular Transport	quantity	quantity of triacylglycerol	6.84E-03	CD36, SCD	2
Molecular Transport	quantity	quantity of malonyl-coenzyme A	1.03E-02	SCD	1
Molecular Transport	quantity	quantity of sterol	1.49E-02	CD36	1
Molecular Transport	quantity	quantity of phosphatidylcholine	2.41E-02	SCD	1
Molecular Transport	quantity	quantity of ceramide	3.51E-02	SCD	1
Molecular Transport	quantity	quantity of ATP	3.87E-02	CD36	1
Molecular Transport	efflux	efflux of cholesterol	8.94E-04	CD36, SCD	2
Molecular Transport	uptake	uptake of omega-(4-iodophenyl)pentadecanoic acid	9.38E-04	CD36	1
Molecular Transport	uptake	uptake of myristic acid	1.87E-03	CD36	1
Molecular Transport	uptake	uptake of spermine	1.87E-03	GPC1	1
Molecular Transport	uptake	uptake of 15-(4-iodophenyl)-3-methylpentadecanoic acid	2.81E-03	CD36	1
Molecular Transport	uptake	uptake of D-glucose	3.45E-03	CD36, SCD	2
Molecular Transport	uptake	uptake of oleic acid	3.75E-03	CD36	1
Molecular Transport	uptake	uptake of cholesterol ester	1.21E-02	CD36	1
Molecular Transport	uptake	uptake of cholesterol	2.41E-02	CD36	1
Molecular Transport	secretion	secretion of lipid	1.63E-03	CD36, SCD	2
Molecular Transport	secretion	secretion of lipoprotein	1.87E-03	CD36	1
Molecular Transport	secretion	secretion of fatty acid	2.81E-03	SCD	1
Molecular Transport	secretion	secretion of reactive oxygen species	3.75E-03	CD36	1
Molecular Transport	secretion	secretion of triacylglycerol	1.58E-02	CD36	1
Molecular Transport	secretion	secretion of cytokine	1.68E-02	CIDEA	1
Molecular Transport	deposition	deposition of triacylglycerol	7.48E-03	SCD	1
Molecular Transport	transport	transport of lipoprotein	1.21E-02	CD36	1
Molecular Transport	transport	transport of long chain fatty acid	1.40E-02	CD36	1
Molecular Transport	transport	transport of cholesterol	2.78E-02	CD36	1
Molecular Transport	clearance	clearance of D-glucose	1.58E-02	CD36	1
Small Molecule Biochemistry	accumulation	accumulation of oleic acid	2.43E-06	CD36, SCD	2
Small Molecule Biochemistry	accumulation	accumulation of lipid	3.34E-04	CD36, CIDEC, SCD	3
Small Molecule Biochemistry	accumulation	accumulation of triacylglycerol	6.52E-04	CD36, SCD	2
Small Molecule Biochemistry	accumulation	accumulation of palmitoleic acid	9.38E-04	SCD	1
Small Molecule Biochemistry	accumulation	accumulation of linoleic acid	1.87E-03	CD36	1
Small Molecule Biochemistry	accumulation	accumulation of stearic acid	1.87E-03	CD36	1
Small Molecule Biochemistry	accumulation	accumulation of palmitic acid	3.75E-03	CD36	1
Small Molecule Biochemistry	incorporation	incorporation of palmitic acid	1.70E-05	CD36, SCD	2
Small Molecule Biochemistry	incorporation	incorporation of 15-(4-iodophenyl)-3-methylpentadecanoic acid	9.38E-04	CD36	1
Small Molecule Biochemistry	incorporation	incorporation of glycerol	9.38E-04	SCD	1
Small Molecule Biochemistry	incorporation	incorporation of diacylglycerol	1.87E-03	CD36	1
Small Molecule Biochemistry	incorporation	incorporation of ceramide	3.75E-03	SCD	1
Small Molecule Biochemistry	incorporation	incorporation of triacylglycerol	7.48E-03	CD36	1
Small Molecule Biochemistry	incorporation	incorporation of oleic acid	9.34E-03	CD36	1
Small Molecule Biochemistry	synthesis	synthesis of diacylglycerol	2.27E-05	MOGAT1, SCD	2
Small Molecule Biochemistry	synthesis	synthesis of 1-alkyl-2,3-diacylglycerol	9.38E-04	SCD	1
Small Molecule Biochemistry	synthesis	synthesis of monounsaturated fatty acids	9.38E-04	SCD	1
Small Molecule Biochemistry	synthesis	synthesis of lipid	1.89E-03	GPC1, MOGAT1, SCD	3
Small Molecule Biochemistry	synthesis	synthesis of cholesterol ester	7.48E-03	SCD	1
Small Molecule Biochemistry	synthesis	synthesis of triacylglycerol	2.23E-02	SCD	1
Small Molecule Biochemistry	synthesis	synthesis of prostaglandin E2	3.14E-02	GPC1	1
Small Molecule Biochemistry	metabolism	metabolism of lipid	3.24E-05	ALDH3A2, CD36, CIDEA, MOGAT1, SCD	5
Small Molecule Biochemistry	metabolism	metabolism of acylglycerol	7.85E-04	CD36, MOGAT1	2
Small Molecule Biochemistry	metabolism	metabolism of fatty acid	5.44E-03	CD36, SCD	2
Small Molecule Biochemistry	metabolism	metabolism of long chain fatty acid	1.40E-02	CD36	1
Small Molecule Biochemistry	metabolism	metabolism of triacylglycerol	3.51E-02	CD36	1
Small Molecule Biochemistry	quantity	quantity of fat	7.34E-05	CFD, SCD	2
Small Molecule Biochemistry	quantity	quantity of cholesterol ester	2.41E-04	CD36, SCD	2
Small Molecule Biochemistry	quantity	quantity of 1-alkyl-2,3-diacylglycerol	9.38E-04	SCD	1
Small Molecule Biochemistry	quantity	quantity of 18:1(n-9) fatty acids	9.38E-04	SCD	1
Small Molecule Biochemistry	quantity	quantity of palmitoleoyl-coenzyme A	9.38E-04	SCD	1
Small Molecule Biochemistry	quantity	quantity of palmitoyl-coenzyme A	9.38E-04	SCD	1
Small Molecule Biochemistry	quantity	quantity of stearoyl-coenzyme A	9.38E-04	SCD	1
Small Molecule Biochemistry	quantity	quantity of oleic acid	2.81E-03	SCD	1
Small Molecule Biochemistry	quantity	quantity of palmitoleic acid	2.81E-03	SCD	1
Small Molecule Biochemistry	quantity	quantity of fatty acid	4.20E-03	CD36, SCD	2
Small Molecule Biochemistry	quantity	quantity of lipid	5.34E-03	CD36, CFD, SCD	3
Small Molecule Biochemistry	quantity	quantity of cholesterol	5.71E-03	CD36, SCD	2
Small Molecule Biochemistry	quantity	quantity of triacylglycerol	6.84E-03	CD36, SCD	2
Small Molecule Biochemistry	quantity	quantity of malonyl-coenzyme A	1.03E-02	SCD	1
Small Molecule Biochemistry	quantity	quantity of sterol	1.49E-02	CD36	1
Small Molecule Biochemistry	quantity	quantity of phosphatidylcholine	2.41E-02	SCD	1
Small Molecule Biochemistry	quantity	quantity of ceramide	3.51E-02	SCD	1
Small Molecule Biochemistry	quantity	quantity of ATP	3.87E-02	CD36	1
Small Molecule Biochemistry	oxidation	oxidation of palmitic acid	2.21E-04	CD36, SCD	2
Small Molecule Biochemistry	oxidation	oxidation of palmitoyl-coenzyme A	4.68E-03	SCD	1
Small Molecule Biochemistry	oxidation	oxidation of D-glucose	2.32E-02	CD36	1
Small Molecule Biochemistry	storage	storage of lipid	2.21E-04	CIDEA, SCD	2
Small Molecule Biochemistry	storage	storage of triacylglycerol	3.75E-03	SCD	1
Small Molecule Biochemistry	production	production of D-glucose	4.75E-04	CD36, SCD	2
Small Molecule Biochemistry	efflux	efflux of cholesterol	8.94E-04	CD36, SCD	2
Small Molecule Biochemistry	delivery	delivery of spermine	9.38E-04	GPC1	1
Small Molecule Biochemistry	desaturation	desaturation of palmitic acid	9.38E-04	SCD	1
Small Molecule Biochemistry	desaturation	desaturation of palmitoleic acid	9.38E-04	SCD	1
Small Molecule Biochemistry	desaturation	desaturation of palmitoyl-coenzyme A	9.38E-04	SCD	1
Small Molecule Biochemistry	desaturation	desaturation of stearoyl-coenzyme A	9.38E-04	SCD	1
Small Molecule Biochemistry	uptake	uptake of omega-(4-iodophenyl)pentadecanoic acid	9.38E-04	CD36	1
Small Molecule Biochemistry	uptake	uptake of myristic acid	1.87E-03	CD36	1
Small Molecule Biochemistry	uptake	uptake of spermine	1.87E-03	GPC1	1
Small Molecule Biochemistry	uptake	uptake of 15-(4-iodophenyl)-3-methylpentadecanoic acid	2.81E-03	CD36	1
Small Molecule Biochemistry	uptake	uptake of D-glucose	3.45E-03	CD36, SCD	2
Small Molecule Biochemistry	uptake	uptake of oleic acid	3.75E-03	CD36	1
Small Molecule Biochemistry	uptake	uptake of cholesterol ester	1.21E-02	CD36	1
Small Molecule Biochemistry	uptake	uptake of cholesterol	2.41E-02	CD36	1
Small Molecule Biochemistry	secretion	secretion of lipid	1.63E-03	CD36, SCD	2
Small Molecule Biochemistry	secretion	secretion of fatty acid	2.81E-03	SCD	1
Small Molecule Biochemistry	secretion	secretion of triacylglycerol	1.58E-02	CD36	1
Small Molecule Biochemistry	esterification	esterification of cholesterol ester	1.87E-03	SCD	1
Small Molecule Biochemistry	esterification	esterification of cholesterol	1.68E-02	SCD	1
Small Molecule Biochemistry	translocation	translocation of fatty acid	1.87E-03	CD36	1
Small Molecule Biochemistry	biosynthesis	biosynthesis of diacylglycerol	5.61E-03	MOGAT1	1
Small Molecule Biochemistry	biosynthesis	biosynthesis of lipid	7.96E-03	MOGAT1, SCD	2
Small Molecule Biochemistry	biosynthesis	biosynthesis of fatty acid	2.96E-02	SCD	1
Small Molecule Biochemistry	formation	formation of triacylglycerol	5.61E-03	SCD	1
Small Molecule Biochemistry	beta-oxidation	beta-oxidation of palmitic acid	6.55E-03	SCD	1
Small Molecule Biochemistry	deposition	deposition of triacylglycerol	7.48E-03	SCD	1
Small Molecule Biochemistry	transport	transport of long chain fatty acid	1.40E-02	CD36	1
Small Molecule Biochemistry	transport	transport of cholesterol	2.78E-02	CD36	1
Small Molecule Biochemistry	transduction	transduction of nitric oxide	1.49E-02	CD36	1
Small Molecule Biochemistry	clearance	clearance of D-glucose	1.58E-02	CD36	1
Carbohydrate Metabolism	production	production of D-glucose	4.75E-04	CD36, SCD	2
Carbohydrate Metabolism	quantity	quantity of glycogen	4.75E-04	CD36, SCD	2
Carbohydrate Metabolism	incorporation	incorporation of glycerol	9.38E-04	SCD	1
Carbohydrate Metabolism	uptake	uptake of D-glucose	3.45E-03	CD36, SCD	2
Carbohydrate Metabolism	gluconeogenesis	gluconeogenesis of liver	3.75E-03	SCD	1
Carbohydrate Metabolism	clearance	clearance of D-glucose	1.58E-02	CD36	1
Carbohydrate Metabolism	oxidation	oxidation of D-glucose	2.32E-02	CD36	1
Cardiovascular System Development and Function	end diastolic pressure	end diastolic pressure of heart	9.38E-04	CD36	1
Cardiovascular System Development and Function	pressure	pressure of heart	9.38E-04	CD36	1
Cardiovascular System Development and Function	growth	growth of microvascular endothelial cells	1.87E-03	GPC1	1
Cardiovascular System Development and Function	cardiac output	cardiac output of heart	5.61E-03	CD36	1
Cell Cycle	G2 phase	arrest in G2 phase of endothelial cells	9.38E-04	GPC1	1
Cell Cycle	interphase	arrest in interphase of microvascular endothelial cells	1.87E-03	GPC1	1
Cell Cycle	endoreduplication	endoreduplication of normal cells	3.75E-03	GPC1	1
Cell Cycle	metaphase	arrest in metaphase of normal cells	5.61E-03	GPC1	1
Cell Cycle	polyploidization	polyploidization of normal cells	1.31E-02	GPC1	1
Cellular Compromise	oxidative stress response	oxidative stress response of embryonic cell lines	9.38E-04	ALDH3A2	1
Cellular Compromise	oxidative stress response	oxidative stress response of epithelial cell lines	1.87E-03	ALDH3A2	1
Cellular Compromise	oxidative stress response	oxidative stress response of kidney cell lines	3.75E-03	ALDH3A2	1
Cellular Compromise	fragmentation	fragmentation of nucleus	2.69E-02	TNFRSF19	1
Embryonic Development	oxidative stress response	oxidative stress response of embryonic cell lines	9.38E-04	ALDH3A2	1
Genetic Disorder	Usher syndrome, type IIC	Usher syndrome, type IIC	9.38E-04	GPR98	1
Genetic Disorder	hypertriglyceridemia	hypertriglyceridemia of mice	1.58E-02	SCD	1
Genetic Disorder	malaria	malaria	3.23E-02	CD36	1
Neurological Disease	Usher syndrome, type IIC	Usher syndrome, type IIC	9.38E-04	GPR98	1
Nucleic Acid Metabolism	desaturation	desaturation of palmitoyl-coenzyme A	9.38E-04	SCD	1
Nucleic Acid Metabolism	desaturation	desaturation of stearoyl-coenzyme A	9.38E-04	SCD	1
Nucleic Acid Metabolism	quantity	quantity of palmitoleoyl-coenzyme A	9.38E-04	SCD	1
Nucleic Acid Metabolism	quantity	quantity of palmitoyl-coenzyme A	9.38E-04	SCD	1
Nucleic Acid Metabolism	quantity	quantity of stearoyl-coenzyme A	9.38E-04	SCD	1
Nucleic Acid Metabolism	quantity	quantity of malonyl-coenzyme A	1.03E-02	SCD	1
Nucleic Acid Metabolism	quantity	quantity of ATP	3.87E-02	CD36	1
Nucleic Acid Metabolism	oxidation	oxidation of palmitoyl-coenzyme A	4.68E-03	SCD	1
Endocrine System Disorders	insulin resistance	insulin resistance of mice	1.39E-03	CD36, SCD	2
Endocrine System Disorders	insulin resistance	insulin resistance of liver	1.12E-02	SCD	1
Endocrine System Disorders	hyperinsulinism	hyperinsulinism of mice	3.60E-02	CD36	1
Cellular Development	growth	growth of microvascular endothelial cells	1.87E-03	GPC1	1
Cellular Growth and Proliferation	growth	growth of microvascular endothelial cells	1.87E-03	GPC1	1
Dermatological Diseases and Conditions	oxidative stress response	oxidative stress response of epithelial cell lines	1.87E-03	ALDH3A2	1
Protein Trafficking	secretion	secretion of lipoprotein	1.87E-03	CD36	1
Protein Trafficking	secretion	secretion of cytokine	1.68E-02	CIDEA	1
Protein Trafficking	transport	transport of lipoprotein	1.21E-02	CD36	1
Skeletal and Muscular System Development and Function	glycogenesis	glycogenesis of soleus muscle	1.87E-03	CD36	1
Cellular Movement	cell rolling	cell rolling of red blood cells	2.81E-03	CD36	1
Cellular Movement	chemotaxis	chemotaxis of endothelioma cell lines	7.48E-03	CD36	1
Cellular Movement	migration	migration of melanoma cell lines	2.50E-02	CD36	1
Digestive System Development and Function	glycogenolysis	glycogenolysis of liver	2.81E-03	SCD	1
Digestive System Development and Function	gluconeogenesis	gluconeogenesis of liver	3.75E-03	SCD	1
Hematological System Development and Function	cell rolling	cell rolling of red blood cells	2.81E-03	CD36	1
Hematological System Development and Function	uptake	uptake of eosinophils	3.75E-03	CD36	1
Hematological System Development and Function	phagocytosis	phagocytosis of neutrophils	1.86E-02	CD36	1
Hematological System Development and Function	phagocytosis	phagocytosis of red blood cells	1.95E-02	CD36	1
Hematological System Development and Function	adhesion	adhesion of red blood cells	2.14E-02	CD36	1
Hematological System Development and Function	adhesion	adhesion of blood platelets	3.96E-02	CD36	1
Hematological System Development and Function	recruitment	recruitment of macrophages	3.42E-02	CD36	1
Hematopoiesis	cell rolling	cell rolling of red blood cells	2.81E-03	CD36	1
Hematopoiesis	adhesion	adhesion of red blood cells	2.14E-02	CD36	1
Hepatic System Development and Function	glycogenolysis	glycogenolysis of liver	2.81E-03	SCD	1
Hepatic System Development and Function	gluconeogenesis	gluconeogenesis of liver	3.75E-03	SCD	1
Cellular Function and Maintenance	uptake	uptake of eosinophils	3.75E-03	CD36	1
Cellular Function and Maintenance	phagocytosis	phagocytosis of fibroblasts	4.68E-03	CD36	1
Cellular Function and Maintenance	phagocytosis	phagocytosis of neutrophils	1.86E-02	CD36	1
Cellular Function and Maintenance	phagocytosis	phagocytosis of red blood cells	1.95E-02	CD36	1
Cellular Function and Maintenance	maintenance	maintenance of retinal cells	1.86E-02	GPR98	1
Free Radical Scavenging	secretion	secretion of reactive oxygen species	3.75E-03	CD36	1
Free Radical Scavenging	production	production of reactive oxygen species	7.65E-03	ALDH3A2, CD36	2
Hypersensitivity Response	uptake	uptake of eosinophils	3.75E-03	CD36	1
Renal and Urological Disease	oxidative stress response	oxidative stress response of kidney cell lines	3.75E-03	ALDH3A2	1
Renal and Urological Disease	renal and urological disorder	renal and urological disorder of kidney	1.49E-02	CFD	1
Cancer	papilloma	papilloma	4.43E-03	CFD, SCD	2
Cancer	chemotaxis	chemotaxis of endothelioma cell lines	7.48E-03	CD36	1
Cancer	squamous-cell carcinoma	squamous-cell carcinoma	2.04E-02	CFD, SCD	2
Cancer	migration	migration of melanoma cell lines	2.50E-02	CD36	1
Cell-To-Cell Signaling and Interaction	phagocytosis	phagocytosis of fibroblasts	4.68E-03	CD36	1
Cell-To-Cell Signaling and Interaction	phagocytosis	phagocytosis of neutrophils	1.86E-02	CD36	1
Cell-To-Cell Signaling and Interaction	phagocytosis	phagocytosis of red blood cells	1.95E-02	CD36	1
Cell-To-Cell Signaling and Interaction	recruitment	recruitment of microglia	4.68E-03	CD36	1
Cell-To-Cell Signaling and Interaction	recruitment	recruitment of macrophages	3.42E-02	CD36	1
Cell-To-Cell Signaling and Interaction	response	response of endothelial cells	4.68E-03	CD36	1
Cell-To-Cell Signaling and Interaction	response	response of cells	4.92E-02	ALDH3A2, CD36	2
Cell-To-Cell Signaling and Interaction	association	association of plasma membrane	5.61E-03	SCD	1
Cell-To-Cell Signaling and Interaction	activation	activation of astrocytes	1.49E-02	CD36	1
Cell-To-Cell Signaling and Interaction	activation	activation of microglia	4.59E-02	CD36	1
Cell-To-Cell Signaling and Interaction	adhesion	adhesion of red blood cells	2.14E-02	CD36	1
Cell-To-Cell Signaling and Interaction	adhesion	adhesion of blood platelets	3.96E-02	CD36	1
Cell-To-Cell Signaling and Interaction	binding	binding of cell lines	2.72E-02	CD36, GPC1	2
Nervous System Development and Function	recruitment	recruitment of microglia	4.68E-03	CD36	1
Nervous System Development and Function	activation	activation of astrocytes	1.49E-02	CD36	1
Nervous System Development and Function	activation	activation of microglia	4.59E-02	CD36	1
Nervous System Development and Function	development	development of peripheral nervous system	2.78E-02	ALDH3A2	1
Cardiovascular Disease	failure	failure of heart	5.61E-03	CD36	1
Cardiovascular Disease	hypertriglyceridemia	hypertriglyceridemia of mice	1.58E-02	SCD	1
Cardiovascular Disease	dysfunction	dysfunction of heart	1.68E-02	CD36	1
Cardiovascular Disease	cardiovascular disorder	cardiovascular disorder of mice	2.47E-02	CD36, SCD	2
Cardiovascular Disease	atherosclerosis	atherosclerosis of mice	4.14E-02	CD36	1
Cellular Assembly and Organization	association	association of plasma membrane	5.61E-03	SCD	1
DNA Replication, Recombination, and Repair	fragmentation	fragmentation of DNA	8.50E-03	CIDEA, TNFRSF19	2
Cell Signaling	cGMP-mediated signaling	cGMP-mediated signaling	9.34E-03	CD36	1
Cell Signaling	transduction	transduction of nitric oxide	1.49E-02	CD36	1
Connective Tissue Development and Function	lipolysis	lipolysis of adipocytes	1.31E-02	CIDEC	1
Connective Tissue Development and Function	mass	mass of white adipose tissue	1.40E-02	SCD	1
Connective Tissue Development and Function	mass	mass of fat pad	1.95E-02	SCD	1
Connective Tissue Development and Function	adiposity	adiposity of mice	2.04E-02	SCD	1
Tissue Morphology	mass	mass of white adipose tissue	1.40E-02	SCD	1
Tissue Morphology	mass	mass of fat pad	1.95E-02	SCD	1
Metabolic Disease	hypertriglyceridemia	hypertriglyceridemia of mice	1.58E-02	SCD	1
Metabolic Disease	metabolic disorder	metabolic disorder of mice	2.40E-02	CD36, SCD	2
Metabolic Disease	hyperinsulinism	hyperinsulinism of mice	3.60E-02	CD36	1
Cell-mediated Immune Response	secretion	secretion of cytokine	1.68E-02	CIDEA	1
Organismal Functions	metabolism	metabolism of mice	1.86E-02	SCD	1
Organismal Functions	energy expenditure	energy expenditure of mice	3.05E-02	SCD	1
Organismal Functions	thermoregulation	thermoregulation	4.23E-02	CIDEA	1
Visual System Development and Function	maintenance	maintenance of retinal cells	1.86E-02	GPR98	1
Tissue Development	adhesion	adhesion of red blood cells	2.14E-02	CD36	1
Tissue Development	adhesion	adhesion of blood platelets	3.96E-02	CD36	1
Drug Metabolism	metabolism	metabolism of glutathione	2.23E-02	GSTK1	1
Drug Metabolism	synthesis	synthesis of prostaglandin E2	3.14E-02	GPC1	1
Cell Death	removal	removal of cells	2.50E-02	CD36	1
Hematological Disease	malaria	malaria	3.23E-02	CD36	1
Infection Mechanism	malaria	malaria	3.23E-02	CD36	1
Infectious Disease	malaria	malaria	3.23E-02	CD36	1
Antigen Presentation	recruitment	recruitment of macrophages	3.42E-02	CD36	1
Hepatic System Disease	hepatic steatosis	hepatic steatosis of mice	3.42E-02	SCD	1
Immune Cell Trafficking	recruitment	recruitment of macrophages	3.42E-02	CD36	1
Inflammatory Response	recruitment	recruitment of macrophages	3.42E-02	CD36	1
Inflammatory Response	adhesion	adhesion of blood platelets	3.96E-02	CD36	1
Energy Production	quantity	quantity of ATP	3.87E-02	CD36	1
Nutritional Disease	weight gain	weight gain of mice	4.05E-02	SCD	1

## Sheet: Leptin_lasso
© 2000-2009 Ingenuity Systems, Inc. All rights reserved.
Category	Function	Function Annotation	P-value	Molecules	# Molecules
Cancer	growth	growth of small-cell carcinoma	5.05E-04	MME	1
Cancer	lysis	lysis of glioma cells	5.05E-04	MME	1
Cancer	small-cell carcinoma	small-cell carcinoma	1.90E-02	MME	1
Cancer	migration	migration of prostate cancer cell lines	2.20E-02	MME	1
Cell Death	lysis	lysis of glioma cells	5.05E-04	MME	1
Genetic Disorder	Usher syndrome, type IIC	Usher syndrome, type IIC	5.05E-04	GPR98	1
Genetic Disorder	polyarticular juvenile rheumatoid arthritis	polyarticular juvenile rheumatoid arthritis	4.21E-02	MME	1
Neurological Disease	Usher syndrome, type IIC	Usher syndrome, type IIC	5.05E-04	GPR98	1
Neurological Disease	lysis	lysis of glioma cells	5.05E-04	MME	1
Neurological Disease	neurodegeneration	neurodegeneration of frontal cortex	5.05E-04	MME	1
Neurological Disease	neurodegeneration	neurodegeneration of hippocampus	3.53E-03	MME	1
Neurological Disease	formation	formation of amyloid deposits	2.02E-03	MME	1
Neurological Disease	formation	formation of amyloid fibrils	6.04E-03	MME	1
Neurological Disease	microgliosis	microgliosis of mice	2.02E-03	MME	1
Neurological Disease	neuritic dystrophy	neuritic dystrophy of mice	2.52E-03	MME	1
Neurological Disease	quantity	quantity of amyloid-beta plaques	2.52E-03	MME	1
Neurological Disease	quantity	quantity of amyloid deposits	4.03E-03	MME	1
Neurological Disease	astrocytosis	astrocytosis of mice	6.04E-03	MME	1
Neurological Disease	encephalopathy	encephalopathy	4.51E-02	GPR98	1
Tumor Morphology	growth	growth of small-cell carcinoma	5.05E-04	MME	1
Cardiovascular System Development and Function	vasoconstriction	vasoconstriction of artery	2.02E-03	MME	1
Cellular Assembly and Organization	formation	formation of amyloid deposits	2.02E-03	MME	1
Cellular Assembly and Organization	formation	formation of amyloid fibrils	6.04E-03	MME	1
Cellular Assembly and Organization	quantity	quantity of amyloid-beta plaques	2.52E-03	MME	1
Cellular Assembly and Organization	quantity	quantity of amyloid deposits	4.03E-03	MME	1
Organismal Injury and Abnormalities	microgliosis	microgliosis of mice	2.02E-03	MME	1
Organismal Injury and Abnormalities	astrocytosis	astrocytosis of mice	6.04E-03	MME	1
Inflammatory Disease	neuritic dystrophy	neuritic dystrophy of mice	2.52E-03	MME	1
Inflammatory Disease	polyarticular juvenile rheumatoid arthritis	polyarticular juvenile rheumatoid arthritis	4.21E-02	MME	1
Carbohydrate Metabolism	adhesion	adhesion of hyaluronic acid	3.03E-03	MME	1
Drug Metabolism	adhesion	adhesion of hyaluronic acid	3.03E-03	MME	1
Drug Metabolism	metabolism	metabolism of glutathione	1.21E-02	GSTK1	1
Lipid Metabolism	biosynthesis	biosynthesis of diacylglycerol	3.03E-03	MOGAT1	1
Lipid Metabolism	lipolysis	lipolysis of adipocytes	7.05E-03	CIDEC	1
Lipid Metabolism	quantity	quantity of fat	7.05E-03	CFD	1
Small Molecule Biochemistry	adhesion	adhesion of hyaluronic acid	3.03E-03	MME	1
Small Molecule Biochemistry	biosynthesis	biosynthesis of diacylglycerol	3.03E-03	MOGAT1	1
Small Molecule Biochemistry	quantity	quantity of fat	7.05E-03	CFD	1
Protein Synthesis	metabolism	metabolism of peptide	3.53E-03	MME	1
Protein Degradation	proteolysis	proteolysis	4.31E-03	CFD, MME	2
Hematological System Development and Function	extravasation	extravasation of plasma	6.55E-03	MME	1
Connective Tissue Development and Function	lipolysis	lipolysis of adipocytes	7.05E-03	CIDEC	1
Inflammatory Response	inflammation	inflammation of colon	7.05E-03	MME	1
Molecular Transport	quantity	quantity of fat	7.05E-03	CFD	1
Renal and Urological Disease	renal and urological disorder	renal and urological disorder of kidney	8.05E-03	CFD	1
Cellular Function and Maintenance	maintenance	maintenance of retinal cells	1.01E-02	GPR98	1
Visual System Development and Function	maintenance	maintenance of retinal cells	1.01E-02	GPR98	1
Organismal Survival	survival	survival of humans	1.21E-02	MME	1
Cellular Movement	migration	migration of prostate cancer cell lines	2.20E-02	MME	1
Reproductive System Disease	migration	migration of prostate cancer cell lines	2.20E-02	MME	1
Auditory and Vestibular System Development and Function	development	development of inner ear	3.48E-02	GPR98	1
Organ Development	development	development of inner ear	3.48E-02	GPR98	1
Connective Tissue Disorders	polyarticular juvenile rheumatoid arthritis	polyarticular juvenile rheumatoid arthritis	4.21E-02	MME	1
Immunological Disease	polyarticular juvenile rheumatoid arthritis	polyarticular juvenile rheumatoid arthritis	4.21E-02	MME	1
Skeletal and Muscular Disorders	polyarticular juvenile rheumatoid arthritis	polyarticular juvenile rheumatoid arthritis	4.21E-02	MME	1

## Sheet: leptin_EN
© 2000-2009 Ingenuity Systems, Inc. All rights reserved.
Category	Function	Function Annotation	P-value	Molecules	# Molecules
Cancer	growth	growth of small-cell carcinoma	5.05E-04	MME	1
Cancer	lysis	lysis of glioma cells	5.05E-04	MME	1
Cancer	small-cell carcinoma	small-cell carcinoma	1.90E-02	MME	1
Cancer	migration	migration of prostate cancer cell lines	2.20E-02	MME	1
Cell Death	lysis	lysis of glioma cells	5.05E-04	MME	1
Genetic Disorder	Usher syndrome, type IIC	Usher syndrome, type IIC	5.05E-04	GPR98	1
Genetic Disorder	polyarticular juvenile rheumatoid arthritis	polyarticular juvenile rheumatoid arthritis	4.21E-02	MME	1
Neurological Disease	Usher syndrome, type IIC	Usher syndrome, type IIC	5.05E-04	GPR98	1
Neurological Disease	lysis	lysis of glioma cells	5.05E-04	MME	1
Neurological Disease	neurodegeneration	neurodegeneration of frontal cortex	5.05E-04	MME	1
Neurological Disease	neurodegeneration	neurodegeneration of hippocampus	3.53E-03	MME	1
Neurological Disease	formation	formation of amyloid deposits	2.02E-03	MME	1
Neurological Disease	formation	formation of amyloid fibrils	6.04E-03	MME	1
Neurological Disease	microgliosis	microgliosis of mice	2.02E-03	MME	1
Neurological Disease	neuritic dystrophy	neuritic dystrophy of mice	2.52E-03	MME	1
Neurological Disease	quantity	quantity of amyloid-beta plaques	2.52E-03	MME	1
Neurological Disease	quantity	quantity of amyloid deposits	4.03E-03	MME	1
Neurological Disease	astrocytosis	astrocytosis of mice	6.04E-03	MME	1
Neurological Disease	encephalopathy	encephalopathy	4.51E-02	GPR98	1
Tumor Morphology	growth	growth of small-cell carcinoma	5.05E-04	MME	1
Cardiovascular System Development and Function	vasoconstriction	vasoconstriction of artery	2.02E-03	MME	1
Cellular Assembly and Organization	formation	formation of amyloid deposits	2.02E-03	MME	1
Cellular Assembly and Organization	formation	formation of amyloid fibrils	6.04E-03	MME	1
Cellular Assembly and Organization	quantity	quantity of amyloid-beta plaques	2.52E-03	MME	1
Cellular Assembly and Organization	quantity	quantity of amyloid deposits	4.03E-03	MME	1
Organismal Injury and Abnormalities	microgliosis	microgliosis of mice	2.02E-03	MME	1
Organismal Injury and Abnormalities	astrocytosis	astrocytosis of mice	6.04E-03	MME	1
Inflammatory Disease	neuritic dystrophy	neuritic dystrophy of mice	2.52E-03	MME	1
Inflammatory Disease	polyarticular juvenile rheumatoid arthritis	polyarticular juvenile rheumatoid arthritis	4.21E-02	MME	1
Carbohydrate Metabolism	adhesion	adhesion of hyaluronic acid	3.03E-03	MME	1
Drug Metabolism	adhesion	adhesion of hyaluronic acid	3.03E-03	MME	1
Drug Metabolism	metabolism	metabolism of glutathione	1.21E-02	GSTK1	1
Lipid Metabolism	biosynthesis	biosynthesis of diacylglycerol	3.03E-03	MOGAT1	1
Lipid Metabolism	lipolysis	lipolysis of adipocytes	7.05E-03	CIDEC	1
Lipid Metabolism	quantity	quantity of fat	7.05E-03	CFD	1
Small Molecule Biochemistry	adhesion	adhesion of hyaluronic acid	3.03E-03	MME	1
Small Molecule Biochemistry	biosynthesis	biosynthesis of diacylglycerol	3.03E-03	MOGAT1	1
Small Molecule Biochemistry	quantity	quantity of fat	7.05E-03	CFD	1
Protein Synthesis	metabolism	metabolism of peptide	3.53E-03	MME	1
Protein Degradation	proteolysis	proteolysis	4.31E-03	CFD, MME	2
Hematological System Development and Function	extravasation	extravasation of plasma	6.55E-03	MME	1
Connective Tissue Development and Function	lipolysis	lipolysis of adipocytes	7.05E-03	CIDEC	1
Inflammatory Response	inflammation	inflammation of colon	7.05E-03	MME	1
Molecular Transport	quantity	quantity of fat	7.05E-03	CFD	1
Renal and Urological Disease	renal and urological disorder	renal and urological disorder of kidney	8.05E-03	CFD	1
Cellular Function and Maintenance	maintenance	maintenance of retinal cells	1.01E-02	GPR98	1
Visual System Development and Function	maintenance	maintenance of retinal cells	1.01E-02	GPR98	1
Organismal Survival	survival	survival of humans	1.21E-02	MME	1
Cellular Movement	migration	migration of prostate cancer cell lines	2.20E-02	MME	1
Reproductive System Disease	migration	migration of prostate cancer cell lines	2.20E-02	MME	1
Auditory and Vestibular System Development and Function	development	development of inner ear	3.48E-02	GPR98	1
Organ Development	development	development of inner ear	3.48E-02	GPR98	1
Connective Tissue Disorders	polyarticular juvenile rheumatoid arthritis	polyarticular juvenile rheumatoid arthritis	4.21E-02	MME	1
Immunological Disease	polyarticular juvenile rheumatoid arthritis	polyarticular juvenile rheumatoid arthritis	4.21E-02	MME	1
Skeletal and Muscular Disorders	polyarticular juvenile rheumatoid arthritis	polyarticular juvenile rheumatoid arthritis	4.21E-02	MME	1

## Sheet: leptin_GA
© 2000-2009 Ingenuity Systems, Inc. All rights reserved.
Category	Function	Function Annotation	P-value	Molecules	# Molecules
Amino Acid Metabolism	biosynthesis	biosynthesis of L-threonine	1.30E-03	THNSL2	1
Amino Acid Metabolism	catabolism	catabolism of L-phenylalanine	2.60E-03	GSTZ1 (includes EG:2954)	1
Amino Acid Metabolism	catabolism	catabolism of L-l-tyrosine	5.18E-03	GSTZ1 (includes EG:2954)	1
Amino Acid Metabolism	metabolism	metabolism of amino acids	9.89E-03	GSTZ1 (includes EG:2954), THNSL2	2
Carbohydrate Metabolism	hydrolysis	hydrolysis of UDP-D-glucose	1.30E-03	NT5E	1
Carbohydrate Metabolism	accumulation	accumulation of phosphatidylinositol 3,4-diphosphate	9.05E-03	MYH9	1
Carbohydrate Metabolism	metabolism	metabolism of phosphatidylcholine	2.95E-02	APOA4	1
Cell-To-Cell Signaling and Interaction	detachment	detachment of focal adhesions	1.30E-03	MYH9	1
Cell-To-Cell Signaling and Interaction	adhesion	adhesion of neuroblastoma cell lines	9.05E-03	MYH9	1
Cell-To-Cell Signaling and Interaction	fusion	fusion of myoblasts	2.57E-02	MYH9	1
Cell-To-Cell Signaling and Interaction	binding	binding of fibroblast cell lines	3.70E-02	IL13RA1	1
Cellular Assembly and Organization	detachment	detachment of focal adhesions	1.30E-03	MYH9	1
Cellular Assembly and Organization	assembly	assembly of ribosome	2.60E-03	EIF2A	1
Cellular Assembly and Organization	biogenesis	biogenesis of meiotic spindles	2.60E-03	MYH9	1
Cellular Assembly and Organization	resealing	resealing of plasma membrane	5.18E-03	MYH9	1
Cellular Assembly and Organization	stabilization	stabilization of chromosomes	2.44E-02	XRCC6	1
Cellular Movement	migration	migration of facial motor neurons	1.30E-03	MYH9	1
Cellular Movement	migration	migration of pontine neurons	3.89E-03	MYH9	1
DNA Replication, Recombination, and Repair	formation	formation of adenosine	1.30E-03	NT5E	1
DNA Replication, Recombination, and Repair	hydrolysis	hydrolysis of IMP	1.30E-03	NT5E	1
DNA Replication, Recombination, and Repair	hydrolysis	hydrolysis of nucleotide	1.30E-03	NT5E	1
DNA Replication, Recombination, and Repair	synthesis	synthesis of adenosine	1.30E-03	NT5E	1
DNA Replication, Recombination, and Repair	degradation	degradation of AMP	2.60E-03	NT5E	1
DNA Replication, Recombination, and Repair	metabolism	metabolism of inosine	2.60E-03	NT5E	1
DNA Replication, Recombination, and Repair	metabolism	metabolism of adenosine	9.05E-03	NT5E	1
DNA Replication, Recombination, and Repair	modification	modification of adenosine	6.48E-03	NT5E	1
DNA Replication, Recombination, and Repair	joining	joining of DNA fragment	1.03E-02	XRCC6	1
DNA Replication, Recombination, and Repair	double-stranded DNA break repair	double-stranded DNA break repair of tumor cell lines	1.16E-02	XRCC6	1
DNA Replication, Recombination, and Repair	double-stranded DNA break repair	double-stranded DNA break repair of DNA	4.08E-02	XRCC6	1
DNA Replication, Recombination, and Repair	ligation	ligation of DNA	1.29E-02	XRCC6	1
DNA Replication, Recombination, and Repair	homologous recombination repair	homologous recombination repair of DNA	2.19E-02	XRCC6	1
DNA Replication, Recombination, and Repair	stabilization	stabilization of chromosomes	2.44E-02	XRCC6	1
Dermatological Diseases and Conditions	blistering	blistering of epithelial tissue	1.30E-03	PERP	1
Genetic Disorder	May-Hegglin anomaly	May-Hegglin anomaly	1.30E-03	MYH9	1
Genetic Disorder	Alport's syndrome	Alport's syndrome	7.77E-03	MYH9	1
Genetic Disorder	autosomal dominant deafness	autosomal dominant deafness	2.19E-02	MYH9	1
Hematological Disease	May-Hegglin anomaly	May-Hegglin anomaly	1.30E-03	MYH9	1
Hematological Disease	thrombocytopenia	thrombocytopenia of mice	2.69E-02	MYH9	1
Hematological Disease	acute allergic pulmonary eosinophilia	acute allergic pulmonary eosinophilia	3.07E-02	MYH9	1
Nervous System Development and Function	migration	migration of facial motor neurons	1.30E-03	MYH9	1
Nervous System Development and Function	migration	migration of pontine neurons	3.89E-03	MYH9	1
Nervous System Development and Function	neurogenesis	neurogenesis of organism	4.33E-02	XRCC6	1
Nucleic Acid Metabolism	formation	formation of adenosine	1.30E-03	NT5E	1
Nucleic Acid Metabolism	hydrolysis	hydrolysis of IMP	1.30E-03	NT5E	1
Nucleic Acid Metabolism	hydrolysis	hydrolysis of UDP-D-glucose	1.30E-03	NT5E	1
Nucleic Acid Metabolism	hydrolysis	hydrolysis of nucleotide	1.30E-03	NT5E	1
Nucleic Acid Metabolism	production	production of adenosine	1.30E-03	NT5E	1
Nucleic Acid Metabolism	synthesis	synthesis of adenosine	1.30E-03	NT5E	1
Nucleic Acid Metabolism	degradation	degradation of AMP	2.60E-03	NT5E	1
Nucleic Acid Metabolism	metabolism	metabolism of inosine	2.60E-03	NT5E	1
Nucleic Acid Metabolism	metabolism	metabolism of adenosine	9.05E-03	NT5E	1
Nucleic Acid Metabolism	metabolism	metabolism of cyclic AMP	1.29E-02	NT5E	1
Nucleic Acid Metabolism	separation	separation of nucleotide	2.60E-03	APOA4	1
Nucleic Acid Metabolism	accumulation	accumulation of adenosine	5.18E-03	NT5E	1
Nucleic Acid Metabolism	modification	modification of adenosine	6.48E-03	NT5E	1
Nucleic Acid Metabolism	biosynthesis	biosynthesis of purine nucleotide	1.16E-02	NT5E	1
Renal and Urological System Development and Function	glomerular filtration rate	glomerular filtration rate of kidney	1.30E-03	NT5E	1
Renal and Urological System Development and Function	morphology	morphology of kidney	7.77E-03	GSTZ1 (includes EG:2954)	1
Renal and Urological System Development and Function	mass	mass of kidney	1.55E-02	GSTZ1 (includes EG:2954)	1
Respiratory Disease	leakage	leakage of lung	1.30E-03	NT5E	1
Respiratory Disease	edema	edema of lung	2.69E-02	NT5E	1
Respiratory Disease	acute allergic pulmonary eosinophilia	acute allergic pulmonary eosinophilia	3.07E-02	MYH9	1
Respiratory Disease	fibrosis	fibrosis of lung	3.58E-02	NT5E	1
Respiratory Disease	injury	injury of lung	4.82E-02	NT5E	1
Small Molecule Biochemistry	biosynthesis	biosynthesis of L-threonine	1.30E-03	THNSL2	1
Small Molecule Biochemistry	biosynthesis	biosynthesis of diacylglycerol	7.77E-03	MOGAT1	1
Small Molecule Biochemistry	biosynthesis	biosynthesis of purine nucleotide	1.16E-02	NT5E	1
Small Molecule Biochemistry	formation	formation of adenosine	1.30E-03	NT5E	1
Small Molecule Biochemistry	hydrolysis	hydrolysis of IMP	1.30E-03	NT5E	1
Small Molecule Biochemistry	hydrolysis	hydrolysis of UDP-D-glucose	1.30E-03	NT5E	1
Small Molecule Biochemistry	hydrolysis	hydrolysis of nucleotide	1.30E-03	NT5E	1
Small Molecule Biochemistry	production	production of adenosine	1.30E-03	NT5E	1
Small Molecule Biochemistry	synthesis	synthesis of adenosine	1.30E-03	NT5E	1
Small Molecule Biochemistry	catabolism	catabolism of L-phenylalanine	2.60E-03	GSTZ1 (includes EG:2954)	1
Small Molecule Biochemistry	catabolism	catabolism of L-l-tyrosine	5.18E-03	GSTZ1 (includes EG:2954)	1
Small Molecule Biochemistry	catabolism	catabolism of hydrogen peroxide	1.29E-02	APOA4	1
Small Molecule Biochemistry	degradation	degradation of AMP	2.60E-03	NT5E	1
Small Molecule Biochemistry	metabolism	metabolism of inosine	2.60E-03	NT5E	1
Small Molecule Biochemistry	metabolism	metabolism of adenosine	9.05E-03	NT5E	1
Small Molecule Biochemistry	metabolism	metabolism of amino acids	9.89E-03	GSTZ1 (includes EG:2954), THNSL2	2
Small Molecule Biochemistry	metabolism	metabolism of cyclic AMP	1.29E-02	NT5E	1
Small Molecule Biochemistry	metabolism	metabolism of phosphatidylcholine	2.95E-02	APOA4	1
Small Molecule Biochemistry	separation	separation of nucleotide	2.60E-03	APOA4	1
Small Molecule Biochemistry	accumulation	accumulation of adenosine	5.18E-03	NT5E	1
Small Molecule Biochemistry	accumulation	accumulation of phosphatidylinositol 3,4-diphosphate	9.05E-03	MYH9	1
Small Molecule Biochemistry	modification	modification of adenosine	6.48E-03	NT5E	1
Small Molecule Biochemistry	transmission	transmission of lipid	1.16E-02	APOA4	1
Small Molecule Biochemistry	secretion	secretion of triacylglycerol	2.19E-02	APOA4	1
Small Molecule Biochemistry	absorption	absorption of cholesterol	2.82E-02	APOA4	1
Small Molecule Biochemistry	homeostasis	homeostasis of cholesterol	3.95E-02	APOA4	1
Cardiovascular Disease	ventricular septal defect	ventricular septal defect of heart	2.60E-03	MYH9	1
Cardiovascular Disease	dilated cardiomyopathy	dilated cardiomyopathy of heart	5.18E-03	MYH9	1
Cardiovascular Disease	stabilization	stabilization of thrombus	6.48E-03	MYH9	1
Cardiovascular Disease	size	size of atherosclerotic lesion	4.95E-02	APOA4	1
Cell Morphology	cell polarity formation	cell polarity formation of T lymphocytes	2.60E-03	MYH9	1
Cell Morphology	permeability	permeability of endothelial cell lines	1.29E-02	NT5E	1
Cell Signaling	post-chaperonin tubulin folding pathway	post-chaperonin tubulin folding pathway	2.60E-03	TBCC	1
Cell Signaling	metabolism	metabolism of cyclic AMP	1.29E-02	NT5E	1
Cell-mediated Immune Response	cell polarity formation	cell polarity formation of T lymphocytes	2.60E-03	MYH9	1
Cell-mediated Immune Response	VDJ recombination	VDJ recombination	1.29E-02	XRCC6	1
Cellular Function and Maintenance	assembly	assembly of ribosome	2.60E-03	EIF2A	1
Cellular Function and Maintenance	movement	movement of actin filaments	1.55E-02	MYH9	1
Connective Tissue Development and Function	quantity	quantity of hepatic stellate cells	2.60E-03	NT5E	1
Connective Tissue Development and Function	cell cycle progression	arrest in cell cycle progression of fibroblasts	2.82E-02	XRCC6	1
Connective Tissue Development and Function	binding	binding of fibroblast cell lines	3.70E-02	IL13RA1	1
Gene Expression	transcription	transcription of ribosomal gene cluster sequence	2.60E-03	XRCC6	1
Gene Expression	transcription	transcription of FGF response element	6.48E-03	XRCC6	1
Hematological System Development and Function	cell polarity formation	cell polarity formation of T lymphocytes	2.60E-03	MYH9	1
Hematological System Development and Function	formation	formation of blood platelets	1.16E-02	MYH9	1
Hepatic System Development and Function	quantity	quantity of hepatic stellate cells	2.60E-03	NT5E	1
Hepatic System Development and Function	mass	mass of liver	4.20E-02	GSTZ1 (includes EG:2954)	1
Hepatic System Disease	macrovesicular hepatic steatosis	macrovesicular hepatic steatosis of mice	2.60E-03	GSTZ1 (includes EG:2954)	1
Hepatic System Disease	hepatic fibrosis	hepatic fibrosis of mice	3.89E-03	NT5E	1
Hepatic System Disease	damage	damage of liver	4.40E-03	GSTZ1 (includes EG:2954), NT5E	2
Hepatic System Disease	hepatic system disorder	hepatic system disorder of mice	6.89E-03	GSTZ1 (includes EG:2954), NT5E	2
Hepatic System Disease	necrosis	necrosis of liver	2.19E-02	GSTZ1 (includes EG:2954)	1
Hepatic System Disease	hepatitis	hepatitis of mice	3.58E-02	GSTZ1 (includes EG:2954)	1
Hepatic System Disease	injury	injury of liver	4.70E-02	NT5E	1
Immunological Disease	atrophy	atrophy of spleen	2.60E-03	GSTZ1 (includes EG:2954)	1
Immunological Disease	tumorigenesis	tumorigenesis of thymic lymphoma	5.18E-03	XRCC6	1
Immunological Disease	acute allergic pulmonary eosinophilia	acute allergic pulmonary eosinophilia	3.07E-02	MYH9	1
Organ Morphology	atrophy	atrophy of spleen	2.60E-03	GSTZ1 (includes EG:2954)	1
Organ Morphology	morphology	morphology of kidney	7.77E-03	GSTZ1 (includes EG:2954)	1
Organ Morphology	mass	mass of kidney	1.55E-02	GSTZ1 (includes EG:2954)	1
Organ Morphology	mass	mass of liver	4.20E-02	GSTZ1 (includes EG:2954)	1
Organ Morphology	size	size of lymph node	1.55E-02	NT5E	1
Protein Folding	post-chaperonin tubulin folding pathway	post-chaperonin tubulin folding pathway	2.60E-03	TBCC	1
Protein Folding	folding	folding of protein	4.40E-03	BAG2, TBCC	2
Tissue Morphology	quantity	quantity of hepatic stellate cells	2.60E-03	NT5E	1
Tissue Morphology	quantity	quantity of cardiomyocytes	1.80E-02	MYH9	1
Tissue Morphology	size	size of lesion	6.89E-03	APOA4, NT5E	2
Tissue Morphology	size	size of lymph node	1.55E-02	NT5E	1
Tissue Morphology	size	size of atherosclerotic lesion	4.95E-02	APOA4	1
Digestive System Development and Function	gastric emptying	gastric emptying of mice	3.89E-03	APOA4	1
Digestive System Development and Function	feeding	feeding of rats	2.31E-02	APOA4	1
Digestive System Development and Function	mass	mass of liver	4.20E-02	GSTZ1 (includes EG:2954)	1
Organismal Injury and Abnormalities	edema	edema of interstitial tissue	3.89E-03	NT5E	1
Organismal Injury and Abnormalities	edema	edema of lung	2.69E-02	NT5E	1
Organismal Injury and Abnormalities	hepatic fibrosis	hepatic fibrosis of mice	3.89E-03	NT5E	1
Organismal Injury and Abnormalities	size	size of lesion	6.89E-03	APOA4, NT5E	2
Organismal Injury and Abnormalities	size	size of atherosclerotic lesion	4.95E-02	APOA4	1
Organismal Injury and Abnormalities	injury	injury of intestine	9.05E-03	NT5E	1
Organismal Injury and Abnormalities	injury	injury of liver	4.70E-02	NT5E	1
Organismal Injury and Abnormalities	injury	injury of lung	4.82E-02	NT5E	1
Organismal Injury and Abnormalities	necrosis	necrosis of liver	2.19E-02	GSTZ1 (includes EG:2954)	1
Organismal Injury and Abnormalities	fibrosis	fibrosis of lung	3.58E-02	NT5E	1
Gastrointestinal Disease	damage	damage of liver	4.40E-03	GSTZ1 (includes EG:2954), NT5E	2
Gastrointestinal Disease	injury	injury of intestine	9.05E-03	NT5E	1
Gastrointestinal Disease	injury	injury of liver	4.70E-02	NT5E	1
Gastrointestinal Disease	necrosis	necrosis of liver	2.19E-02	GSTZ1 (includes EG:2954)	1
Post-Translational Modification	folding	folding of protein	4.40E-03	BAG2, TBCC	2
Cancer	radiosensitivity	radiosensitivity of prostate cancer cell lines	5.18E-03	XRCC6	1
Cancer	tumorigenesis	tumorigenesis of thymic lymphoma	5.18E-03	XRCC6	1
Cancer	oligoastrocytoma	oligoastrocytoma	7.77E-03	IL13RA1	1
Cancer	adhesion	adhesion of neuroblastoma cell lines	9.05E-03	MYH9	1
Cancer	proliferation	proliferation of stomach cancer cell lines	1.03E-02	XRCC6	1
Cancer	double-stranded DNA break repair	double-stranded DNA break repair of tumor cell lines	1.16E-02	XRCC6	1
Cancer	formation	formation of papilloma	2.06E-02	PERP	1
Cancer	anaplastic astrocytoma	anaplastic astrocytoma	2.95E-02	IL13RA1	1
Cell Death	shedding	shedding of cells	5.18E-03	MYH9	1
Cell Death	cell death	cell death of fibroblasts	2.95E-02	PERP, XRCC6	2
Cell Death	apoptosis	apoptosis of neurons	4.68E-02	PERP, XRCC6	2
Cellular Response to Therapeutics	radiosensitivity	radiosensitivity of prostate cancer cell lines	5.18E-03	XRCC6	1
Molecular Transport	accumulation	accumulation of adenosine	5.18E-03	NT5E	1
Molecular Transport	accumulation	accumulation of phosphatidylinositol 3,4-diphosphate	9.05E-03	MYH9	1
Molecular Transport	secretion	secretion of triacylglycerol	2.19E-02	APOA4	1
Molecular Transport	absorption	absorption of cholesterol	2.82E-02	APOA4	1
Reproductive System Disease	radiosensitivity	radiosensitivity of prostate cancer cell lines	5.18E-03	XRCC6	1
Lipid Metabolism	biosynthesis	biosynthesis of diacylglycerol	7.77E-03	MOGAT1	1
Lipid Metabolism	accumulation	accumulation of phosphatidylinositol 3,4-diphosphate	9.05E-03	MYH9	1
Lipid Metabolism	transmission	transmission of lipid	1.16E-02	APOA4	1
Lipid Metabolism	secretion	secretion of triacylglycerol	2.19E-02	APOA4	1
Lipid Metabolism	absorption	absorption of cholesterol	2.82E-02	APOA4	1
Lipid Metabolism	metabolism	metabolism of phosphatidylcholine	2.95E-02	APOA4	1
Lipid Metabolism	homeostasis	homeostasis of cholesterol	3.95E-02	APOA4	1
Neurological Disease	oligoastrocytoma	oligoastrocytoma	7.77E-03	IL13RA1	1
Neurological Disease	adhesion	adhesion of neuroblastoma cell lines	9.05E-03	MYH9	1
Neurological Disease	autosomal dominant deafness	autosomal dominant deafness	2.19E-02	MYH9	1
Neurological Disease	anaplastic astrocytoma	anaplastic astrocytoma	2.95E-02	IL13RA1	1
Neurological Disease	apoptosis	apoptosis of neurons	4.68E-02	PERP, XRCC6	2
Renal and Urological Disease	Alport's syndrome	Alport's syndrome	7.77E-03	MYH9	1
Free Radical Scavenging	removal	removal of superoxide	9.05E-03	APOA4	1
Cellular Growth and Proliferation	proliferation	proliferation of stomach cancer cell lines	1.03E-02	XRCC6	1
Cellular Growth and Proliferation	formation	formation of blood platelets	1.16E-02	MYH9	1
Inflammatory Response	formation	formation of blood platelets	1.16E-02	MYH9	1
Cardiovascular System Development and Function	permeability	permeability of endothelial cell lines	1.29E-02	NT5E	1
Cardiovascular System Development and Function	quantity	quantity of cardiomyocytes	1.80E-02	MYH9	1
Humoral Immune Response	VDJ recombination	VDJ recombination	1.29E-02	XRCC6	1
Ophthalmic Disease	degeneration	degeneration of retina	1.29E-02	PITPNM2	1
Lymphoid Tissue Structure and Development	size	size of lymph node	1.55E-02	NT5E	1
Skeletal and Muscular System Development and Function	quantity	quantity of cardiomyocytes	1.80E-02	MYH9	1
Skeletal and Muscular System Development and Function	fusion	fusion of myoblasts	2.57E-02	MYH9	1
Tumor Morphology	formation	formation of papilloma	2.06E-02	PERP	1
Auditory Disease	autosomal dominant deafness	autosomal dominant deafness	2.19E-02	MYH9	1
Auditory Disease	hearing loss	hearing loss	2.19E-02	MYH9	1
Behavior	feeding	feeding of rats	2.31E-02	APOA4	1
Tissue Development	adhesion	adhesion of epithelial tissue	2.69E-02	PERP	1
Cell Cycle	cell cycle progression	arrest in cell cycle progression of fibroblasts	2.82E-02	XRCC6	1
Cell Cycle	length	length of telomeres	3.58E-02	XRCC6	1
Connective Tissue Disorders	cell death	cell death of fibroblasts	2.95E-02	PERP, XRCC6	2
Inflammatory Disease	hepatitis	hepatitis of mice	3.58E-02	GSTZ1 (includes EG:2954)	1
Organismal Development	neurogenesis	neurogenesis of organism	4.33E-02	XRCC6	1
Protein Synthesis	metabolism	metabolism of protein	4.97E-02	BAG2, EIF2A, MYH9	3

## Sheet: Timp1_CovProc
© 2000-2009 Ingenuity Systems, Inc. All rights reserved.
Category	Function	Function Annotation	P-value	Molecules	# Molecules
Antigen Presentation	inflammatory response	inflammatory response	2.33E-07	APCS, CNTF, CPB2, LBP, LCN2, ORM1, SERPINA3, TNFRSF1A	8
Antigen Presentation	immune response	immune response	8.27E-04	APCS, CPB2, LBP, LCN2, ORM1, TNFRSF1A	6
Antigen Presentation	immune response	immune response of organism	6.52E-03	LBP, LCN2, TNFRSF1A	3
Antigen Presentation	activation	activation of antigen presenting cells	1.01E-03	APCS, LBP, TNFRSF1A	3
Antigen Presentation	activation	activation of macrophages	6.27E-03	APCS, LBP	2
Antigen Presentation	clustering	clustering of follicular dendritic cells	4.32E-03	TNFRSF1A	1
Antigen Presentation	binding	binding of macrophages	4.10E-02	LBP	1
Cell-mediated Immune Response	inflammatory response	inflammatory response	2.33E-07	APCS, CNTF, CPB2, LBP, LCN2, ORM1, SERPINA3, TNFRSF1A	8
Cell-mediated Immune Response	immunological process	immunological process	2.41E-04	APCS, LBP, ORM1, TNFRSF1A	4
Cell-mediated Immune Response	immune response	immune response	8.27E-04	APCS, CPB2, LBP, LCN2, ORM1, TNFRSF1A	6
Cell-mediated Immune Response	immune response	immune response of organism	6.52E-03	LBP, LCN2, TNFRSF1A	3
Cell-mediated Immune Response	segregation	segregation of T lymphocytes	4.32E-03	TNFRSF1A	1
Cell-mediated Immune Response	quantity	quantity of memory T lymphocytes	2.71E-02	TNFRSF1A	1
Humoral Immune Response	inflammatory response	inflammatory response	2.33E-07	APCS, CNTF, CPB2, LBP, LCN2, ORM1, SERPINA3, TNFRSF1A	8
Humoral Immune Response	immune response	immune response	8.27E-04	APCS, CPB2, LBP, LCN2, ORM1, TNFRSF1A	6
Humoral Immune Response	immune response	immune response of organism	6.52E-03	LBP, LCN2, TNFRSF1A	3
Humoral Immune Response	development	development of germinal center	4.32E-03	TNFRSF1A	1
Humoral Immune Response	segregation	segregation of B lymphocytes	4.32E-03	TNFRSF1A	1
Inflammatory Response	inflammatory response	inflammatory response	2.33E-07	APCS, CNTF, CPB2, LBP, LCN2, ORM1, SERPINA3, TNFRSF1A	8
Inflammatory Response	acute phase reaction	acute phase reaction of organism	2.88E-06	APCS, LBP, ORM1	3
Inflammatory Response	activation	activation of phagocytes	2.82E-05	APCS, CPB2, LBP, LCN2	4
Inflammatory Response	activation	activation of neutrophils	3.44E-03	CPB2, LCN2	2
Inflammatory Response	activation	activation of macrophages	6.27E-03	APCS, LBP	2
Inflammatory Response	immune response	immune response	8.27E-04	APCS, CPB2, LBP, LCN2, ORM1, TNFRSF1A	6
Inflammatory Response	immune response	immune response of organism	6.52E-03	LBP, LCN2, TNFRSF1A	3
Inflammatory Response	respiratory burst	respiratory burst of mice	1.44E-03	LBP	1
Inflammatory Response	clustering	clustering of follicular dendritic cells	4.32E-03	TNFRSF1A	1
Inflammatory Response	fever	fever of humans	4.32E-03	CNTF	1
Inflammatory Response	inflammation	inflammation of mice	4.63E-03	LBP, TNFRSF1A	2
Inflammatory Response	inflammation	inflammation of pancreas	5.76E-03	TNFRSF1A	1
Inflammatory Response	inflammation	inflammation of kidney	1.43E-02	TNFRSF1A	1
Inflammatory Response	inflammation	inflammation of liver	3.69E-02	TNFRSF1A	1
Inflammatory Response	inflammation	inflammation of skin	4.52E-02	TNFRSF1A	1
Inflammatory Response	recruitment	recruitment of neutrophils	4.63E-03	CPB2, TNFRSF1A	2
Inflammatory Response	emigration	emigration of neutrophils	1.43E-02	TNFRSF1A	1
Inflammatory Response	binding	binding of macrophages	4.10E-02	LBP	1
Cell-To-Cell Signaling and Interaction	activation	activation of phagocytes	2.82E-05	APCS, CPB2, LBP, LCN2	4
Cell-To-Cell Signaling and Interaction	activation	activation of normal cells	2.21E-04	APCS, CNTF, CPB2, LBP, LCN2, TNFRSF1A	6
Cell-To-Cell Signaling and Interaction	activation	activation of leukocytes	4.91E-04	APCS, CPB2, LBP, LCN2, TNFRSF1A	5
Cell-To-Cell Signaling and Interaction	activation	activation of antigen presenting cells	1.01E-03	APCS, LBP, TNFRSF1A	3
Cell-To-Cell Signaling and Interaction	activation	activation of neutrophils	3.44E-03	CPB2, LCN2	2
Cell-To-Cell Signaling and Interaction	activation	activation of macrophages	6.27E-03	APCS, LBP	2
Cell-To-Cell Signaling and Interaction	activation	activation of astrocytes	2.28E-02	CNTF	1
Cell-To-Cell Signaling and Interaction	activation	activation of endothelial cell lines	2.57E-02	LBP	1
Cell-To-Cell Signaling and Interaction	stimulation	stimulation of type-2 astrocytes	1.44E-03	CNTF	1
Cell-To-Cell Signaling and Interaction	response	response of embryonic stem cells	2.88E-03	CNTF	1
Cell-To-Cell Signaling and Interaction	response	response of hepatocytes	2.88E-03	CNTF	1
Cell-To-Cell Signaling and Interaction	response	response of muscle cells	4.32E-03	CNTF	1
Cell-To-Cell Signaling and Interaction	response	response of connective tissue cells	5.76E-03	CNTF	1
Cell-To-Cell Signaling and Interaction	response	response of bone marrow cells	1.86E-02	CNTF	1
Cell-To-Cell Signaling and Interaction	response	response of neurons	2.00E-02	CNTF	1
Cell-To-Cell Signaling and Interaction	cytokine and chemokine mediated signaling pathway	cytokine and chemokine mediated signaling pathway	3.22E-03	CNTF, TNFRSF1A	2
Cell-To-Cell Signaling and Interaction	coupling	coupling of gap junctions	4.32E-03	CNTF	1
Cell-To-Cell Signaling and Interaction	recruitment	recruitment of neutrophils	4.63E-03	CPB2, TNFRSF1A	2
Cell-To-Cell Signaling and Interaction	formation	formation of actin filopodia	1.43E-02	TNFRSF1A	1
Cell-To-Cell Signaling and Interaction	phagocytosis	phagocytosis of neutrophils	2.85E-02	APCS	1
Cell-To-Cell Signaling and Interaction	binding	binding of monocytes	3.27E-02	LBP	1
Cell-To-Cell Signaling and Interaction	binding	binding of macrophages	4.10E-02	LBP	1
Hematological System Development and Function	activation	activation of phagocytes	2.82E-05	APCS, CPB2, LBP, LCN2	4
Hematological System Development and Function	activation	activation of leukocytes	4.91E-04	APCS, CPB2, LBP, LCN2, TNFRSF1A	5
Hematological System Development and Function	activation	activation of antigen presenting cells	1.01E-03	APCS, LBP, TNFRSF1A	3
Hematological System Development and Function	activation	activation of neutrophils	3.44E-03	CPB2, LCN2	2
Hematological System Development and Function	activation	activation of macrophages	6.27E-03	APCS, LBP	2
Hematological System Development and Function	hematopoiesis	hematopoiesis of mice	1.35E-03	LCN2, TNFRSF1A	2
Hematological System Development and Function	inhibition	inhibition of monocyte-derived macrophages	1.44E-03	ORM1	1
Hematological System Development and Function	segregation	segregation of B lymphocytes	4.32E-03	TNFRSF1A	1
Hematological System Development and Function	segregation	segregation of T lymphocytes	4.32E-03	TNFRSF1A	1
Hematological System Development and Function	recruitment	recruitment of neutrophils	4.63E-03	CPB2, TNFRSF1A	2
Hematological System Development and Function	replacement	replacement of serum	5.76E-03	LBP	1
Hematological System Development and Function	lymphopoiesis	lymphopoiesis of mice	7.19E-03	TNFRSF1A	1
Hematological System Development and Function	osteoclastogenesis	osteoclastogenesis of bone marrow-derived macrophages	1.15E-02	TNFRSF1A	1
Hematological System Development and Function	erythropoiesis	erythropoiesis of mice	2.00E-02	LCN2	1
Hematological System Development and Function	differentiation	differentiation of erythroid progenitor cells	2.57E-02	LCN2	1
Hematological System Development and Function	quantity	quantity of memory T lymphocytes	2.71E-02	TNFRSF1A	1
Hematological System Development and Function	phagocytosis	phagocytosis of neutrophils	2.85E-02	APCS	1
Hematological System Development and Function	cell movement	cell movement of leukocytes	2.95E-02	APCS, SERPINA3, TNFRSF1A	3
Hematological System Development and Function	accumulation	accumulation of eosinophils	2.99E-02	TNFRSF1A	1
Hematological System Development and Function	binding	binding of monocytes	3.27E-02	LBP	1
Hematological System Development and Function	binding	binding of macrophages	4.10E-02	LBP	1
Hematological System Development and Function	infiltration	infiltration of leukocytes	4.76E-02	APCS, TNFRSF1A	2
Immune Cell Trafficking	activation	activation of phagocytes	2.82E-05	APCS, CPB2, LBP, LCN2	4
Immune Cell Trafficking	activation	activation of leukocytes	4.91E-04	APCS, CPB2, LBP, LCN2, TNFRSF1A	5
Immune Cell Trafficking	activation	activation of antigen presenting cells	1.01E-03	APCS, LBP, TNFRSF1A	3
Immune Cell Trafficking	activation	activation of neutrophils	3.44E-03	CPB2, LCN2	2
Immune Cell Trafficking	activation	activation of macrophages	6.27E-03	APCS, LBP	2
Immune Cell Trafficking	recruitment	recruitment of neutrophils	4.63E-03	CPB2, TNFRSF1A	2
Immune Cell Trafficking	emigration	emigration of neutrophils	1.43E-02	TNFRSF1A	1
Immune Cell Trafficking	cell movement	cell movement of leukocytes	2.95E-02	APCS, SERPINA3, TNFRSF1A	3
Immune Cell Trafficking	accumulation	accumulation of eosinophils	2.99E-02	TNFRSF1A	1
Immune Cell Trafficking	infiltration	infiltration of leukocytes	4.76E-02	APCS, TNFRSF1A	2
Cell Death	necrosis	necrosis	4.75E-05	CPB2, LBP, MT1E, TNFRSF1A	4
Cell Death	necrosis	necrosis of fibrosarcoma cell lines	2.88E-03	TNFRSF1A	1
Cell Death	necrosis	necrosis of leukemia cell lines	8.63E-03	TNFRSF1A	1
Cell Death	necrosis	necrosis of liver cells	3.55E-02	TNFRSF1A	1
Cell Death	cell death	cell death of neuroglia	2.61E-04	CNTF, LCN2, TNFRSF1A	3
Cell Death	cell death	cell death of motor neurons	1.72E-03	CNTF, TNFRSF1A	2
Cell Death	cell death	cell death of projection neurons	2.88E-03	CNTF	1
Cell Death	cell death	cell death of Schwann cells	2.14E-02	TNFRSF1A	1
Cell Death	cell viability	cell viability of fibroblast cell lines	4.91E-04	MT1E, TNFRSF1A	2
Cell Death	apoptosis	apoptosis of nerves	1.44E-03	CNTF	1
Cell Death	apoptosis	apoptosis of nervous tissue cell lines	1.64E-03	LCN2, TNFRSF1A	2
Cell Death	apoptosis	apoptosis of striatal neurons	1.58E-02	CNTF	1
Cell Death	apoptosis	apoptosis of rhabdomyosarcoma cell lines	1.86E-02	TNFRSF1A	1
Cell Death	apoptosis	apoptosis of microglia	2.14E-02	LCN2	1
Cell Death	apoptosis	apoptosis of fibroblasts	2.30E-02	MT1E, TNFRSF1A	2
Cell Death	apoptosis	apoptosis of erythroid progenitor cells	2.43E-02	LCN2	1
Cell Death	apoptosis	apoptosis of leukocyte cell lines	3.32E-02	LCN2, TNFRSF1A	2
Cell Death	apoptosis	apoptosis of hybrid cells	3.55E-02	TNFRSF1A	1
Cell Death	apoptosis	apoptosis of retinal cells	3.83E-02	CNTF	1
Cell Death	cytotoxicity	cytotoxicity of fibroblasts	1.44E-03	TNFRSF1A	1
Cell Death	cytotoxicity	cytotoxicity of hepatocytes	2.88E-03	MT1E	1
Cell Death	cytotoxicity	cytotoxicity of normal cells	1.80E-02	MT1E, TNFRSF1A	2
Cell Death	loss	loss of enterocytes	4.32E-03	TNFRSF1A	1
Cell Death	loss	loss of cells	9.70E-03	CNTF, TNFRSF1A	2
Cell Death	loss	loss of dopaminergic neurons	1.58E-02	CNTF	1
Cell Death	loss	loss of motor neurons	1.72E-02	CNTF	1
Cell Death	cytolysis	cytolysis of endothelial cells	5.76E-03	TNFRSF1A	1
Cell Death	killing	killing of macrophages	7.19E-03	TNFRSF1A	1
Cell Death	survival	survival of dorsal root ganglion cells	1.15E-02	CNTF	1
Cell Death	survival	survival of striatal neurons	1.15E-02	CNTF	1
Cell Death	survival	survival of astrocytes	1.29E-02	CNTF	1
Cell Death	survival	survival of Purkinje cells	1.43E-02	CNTF	1
Cell Death	survival	survival of trigeminal ganglion neurons	1.86E-02	CNTF	1
Cell Death	survival	survival of oligodendrocytes	2.28E-02	CNTF	1
Cell Death	survival	survival of sympathetic neuron	2.28E-02	CNTF	1
Cell Death	survival	survival of hippocampal neurons	2.43E-02	CNTF	1
Cell Death	survival	survival of pheochromocytoma cell lines	2.43E-02	TNFRSF1A	1
Cell Death	survival	survival of muscle cells	2.71E-02	CNTF	1
Cell Death	survival	survival of sensory neurons	3.55E-02	CNTF	1
Cell Death	survival	survival of motor neurons	4.93E-02	CNTF	1
Organismal Injury and Abnormalities	necrosis	necrosis	4.75E-05	CPB2, LBP, MT1E, TNFRSF1A	4
Organismal Injury and Abnormalities	necrosis	necrosis of liver	2.65E-04	CPB2, MT1E	2
Organismal Injury and Abnormalities	necrosis	necrosis of mice	1.44E-03	LBP	1
Organismal Injury and Abnormalities	injury	injury of liver	1.28E-03	SAA2, TNFRSF1A	2
Organismal Injury and Abnormalities	fatigue	fatigue of humans	1.44E-03	CNTF	1
Organismal Injury and Abnormalities	thrombus	thrombus	2.32E-03	CPB2, TNFRSF1A	2
Organismal Injury and Abnormalities	formation	delay in formation of granuloma	2.88E-03	TNFRSF1A	1
Organismal Injury and Abnormalities	formation	formation of renal lesion	2.88E-03	MT1E	1
Organismal Injury and Abnormalities	formation	formation of lesion	6.13E-03	CNTF, MT1E	2
Organismal Injury and Abnormalities	gliosis	gliosis of central nervous system	2.88E-03	CNTF	1
Organismal Injury and Abnormalities	gliosis	gliosis of spinal cord	2.88E-03	CNTF	1
Organismal Injury and Abnormalities	gliosis	gliosis of brain	1.43E-02	CNTF	1
Organismal Injury and Abnormalities	headache	headache of humans	2.88E-03	CNTF	1
Organismal Injury and Abnormalities	myalgia	myalgia of humans	2.88E-03	CNTF	1
Organismal Injury and Abnormalities	hemorrhage	hemorrhage of liver	4.32E-03	MT1E	1
Organismal Injury and Abnormalities	angiogenesis	angiogenesis of wound	5.76E-03	TNFRSF1A	1
Organismal Injury and Abnormalities	lysis	lysis of fibrin clot	5.76E-03	CPB2	1
Organismal Injury and Abnormalities	re-epithelialization	re-epithelialization of wound	1.15E-02	TNFRSF1A	1
Organismal Injury and Abnormalities	fibrosis	fibrosis of blood vessel	1.58E-02	TNFRSF1A	1
Organismal Injury and Abnormalities	cachexia	cachexia of mice	1.86E-02	CNTF	1
Organismal Injury and Abnormalities	fibrin clot	fibrin clot	2.14E-02	CPB2	1
Organismal Injury and Abnormalities	granuloma	granuloma	2.71E-02	TNFRSF1A	1
Organismal Injury and Abnormalities	volume	volume of lesion	4.80E-02	CNTF	1
Gastrointestinal Disease	damage	damage of liver	1.75E-04	MT1E, SAA2, TNFRSF1A	3
Gastrointestinal Disease	necrosis	necrosis of liver	2.65E-04	CPB2, MT1E	2
Gastrointestinal Disease	injury	injury of liver	1.28E-03	SAA2, TNFRSF1A	2
Gastrointestinal Disease	hemorrhage	hemorrhage of liver	4.32E-03	MT1E	1
Gastrointestinal Disease	loss	loss of enterocytes	4.32E-03	TNFRSF1A	1
Gastrointestinal Disease	nausea	nausea of humans	4.32E-03	CNTF	1
Gastrointestinal Disease	colitis	colitis	4.63E-03	LBP, TNFRSF1A	2
Gastrointestinal Disease	diarrhea	diarrhea of humans	7.19E-03	CNTF	1
Gastrointestinal Disease	digestive system disorder	digestive system disorder of mammalia	8.99E-03	CNTF, TNFRSF1A	2
Gastrointestinal Disease	experimental colitis	experimental colitis	1.58E-02	LBP	1
Hepatic System Disease	damage	damage of liver	1.75E-04	MT1E, SAA2, TNFRSF1A	3
Hepatic System Disease	damage	damage of liver cells	1.29E-02	TNFRSF1A	1
Hepatic System Disease	necrosis	necrosis of liver	2.65E-04	CPB2, MT1E	2
Hepatic System Disease	necrosis	necrosis of liver cells	3.55E-02	TNFRSF1A	1
Hepatic System Disease	hepatic system disorder	hepatic system disorder of mice	3.47E-04	CNTF, LBP, TNFRSF1A	3
Hepatic System Disease	hepatic steatosis	hepatic steatosis of mice	1.28E-03	CNTF, LBP	2
Hepatic System Disease	injury	injury of liver	1.28E-03	SAA2, TNFRSF1A	2
Hepatic System Disease	hemorrhage	hemorrhage of liver	4.32E-03	MT1E	1
Hepatic System Disease	liver cancer	liver cancer	5.81E-03	ITIH4, LBP, LRG1	3
Hepatic System Disease	oxidative stress response	oxidative stress response of hepatocytes	7.19E-03	MT1E	1
Hepatic System Disease	alcoholic hepatitis	alcoholic hepatitis	1.01E-02	TNFRSF1A	1
Hepatic System Disease	hepatitis	hepatitis of mice	3.97E-02	TNFRSF1A	1
Hepatic System Disease	steatohepatitis	steatohepatitis	4.38E-02	TNFRSF1A	1
Neurological Disease	cell death	cell death of neuroglia	2.61E-04	CNTF, LCN2, TNFRSF1A	3
Neurological Disease	cell death	cell death of motor neurons	1.72E-03	CNTF, TNFRSF1A	2
Neurological Disease	cell death	cell death of projection neurons	2.88E-03	CNTF	1
Neurological Disease	cell death	cell death of Schwann cells	2.14E-02	TNFRSF1A	1
Neurological Disease	Huntington's disease	Huntington's disease	2.78E-04	CNTF, ITIH4, LRG1, MT1E, SERPINA3, TNFRSF1A	6
Neurological Disease	neurological disorder	neurological disorder of brain	5.35E-04	CNTF, MT1E	2
Neurological Disease	neurological disorder	neurological disorder of rats	3.55E-03	CNTF, TNFRSF1A	2
Neurological Disease	neurological disorder	neurological disorder	1.51E-02	CNTF, COBL, CPB2, ITIH3, ITIH4, LCN2, LRG1, MT1E, ORM1, SERPINA3, TNFRSF1A	11
Neurological Disease	polyneuropathy	polyneuropathy	5.81E-04	CNTF, LCN2	2
Neurological Disease	disease	disease of central nervous system	7.31E-04	CNTF, TNFRSF1A	2
Neurological Disease	damage	damage of neurons	1.35E-03	CNTF, MT1E	2
Neurological Disease	damage	damage of dopaminergic neurons	4.32E-03	MT1E	1
Neurological Disease	damage	damage of striatum	1.58E-02	CNTF	1
Neurological Disease	apoptosis	apoptosis of nerves	1.44E-03	CNTF	1
Neurological Disease	apoptosis	apoptosis of nervous tissue cell lines	1.64E-03	LCN2, TNFRSF1A	2
Neurological Disease	apoptosis	apoptosis of striatal neurons	1.58E-02	CNTF	1
Neurological Disease	apoptosis	apoptosis of microglia	2.14E-02	LCN2	1
Neurological Disease	proteolysis	proteolysis of amyloid fibrils	1.44E-03	APCS	1
Neurological Disease	size	size of amyloid deposits	1.44E-03	SAA2	1
Neurological Disease	chronic fatigue syndrome	chronic fatigue syndrome	1.49E-03	ORM1, SERPINA3	2
Neurological Disease	atrophy	atrophy of motor neurons	2.88E-03	CNTF	1
Neurological Disease	gliosis	gliosis of central nervous system	2.88E-03	CNTF	1
Neurological Disease	gliosis	gliosis of spinal cord	2.88E-03	CNTF	1
Neurological Disease	gliosis	gliosis of brain	1.43E-02	CNTF	1
Neurological Disease	headache	headache of humans	2.88E-03	CNTF	1
Neurological Disease	injury	injury of central nervous system	4.32E-03	TNFRSF1A	1
Neurological Disease	injury	injury of neurons	1.86E-02	CNTF	1
Neurological Disease	neuropathy	neuropathy of brain	4.32E-03	MT1E	1
Neurological Disease	vasculitis	vasculitis of central nervous system	4.32E-03	TNFRSF1A	1
Neurological Disease	formation	formation of amyloid deposits	5.76E-03	SAA2	1
Neurological Disease	formation	formation of amyloid fibrils	1.72E-02	APCS	1
Neurological Disease	hypertrophy	hypertrophy of astrocytes	5.76E-03	CNTF	1
Neurological Disease	familial amyloidotic polyneuropathy	familial amyloidotic polyneuropathy	7.19E-03	LCN2	1
Neurological Disease	transient ischemic attack	transient ischemic attack	8.63E-03	LCN2	1
Neurological Disease	deposition	deposition of amyloid-beta plaques	1.01E-02	SERPINA3	1
Neurological Disease	loss	loss of cerebral cortex cells	1.01E-02	CNTF	1
Neurological Disease	loss	loss of dopaminergic neurons	1.58E-02	CNTF	1
Neurological Disease	loss	loss of motor neurons	1.72E-02	CNTF	1
Neurological Disease	quantity	quantity of amyloid deposits	1.15E-02	SAA2	1
Neurological Disease	degeneration	degeneration of striatal neurons	1.29E-02	CNTF	1
Neurological Disease	degeneration	degeneration of axons	3.83E-02	CNTF	1
Neurological Disease	stroke	stroke	1.32E-02	LCN2, TNFRSF1A	2
Neurological Disease	hypernociception	hypernociception of mice	1.43E-02	TNFRSF1A	1
Neurological Disease	allodynia	allodynia of rats	1.86E-02	TNFRSF1A	1
Neurological Disease	neurodegeneration	neurodegeneration of motor neurons	1.86E-02	CNTF	1
Neurological Disease	neurodegeneration	neurodegeneration of photoreceptors	2.14E-02	CNTF	1
Neurological Disease	myasthenia gravis	myasthenia gravis	3.69E-02	CNTF	1
Genetic Disorder	Huntington's disease	Huntington's disease	2.78E-04	CNTF, ITIH4, LRG1, MT1E, SERPINA3, TNFRSF1A	6
Genetic Disorder	autosomal dominant periodic fever syndrome	autosomal dominant periodic fever syndrome	1.44E-03	TNFRSF1A	1
Genetic Disorder	colitis	colitis	4.63E-03	LBP, TNFRSF1A	2
Genetic Disorder	familial amyloidotic polyneuropathy	familial amyloidotic polyneuropathy	7.19E-03	LCN2	1
Genetic Disorder	experimental autoimmune thyroiditis	experimental autoimmune thyroiditis of mice	8.63E-03	TNFRSF1A	1
Genetic Disorder	systemic lupus erythematosus	systemic lupus erythematosus	8.99E-03	APCS, TNFRSF1A	2
Genetic Disorder	autosomal dominant hypercholesterolemia	autosomal dominant hypercholesterolemia	1.01E-02	ITIH4	1
Genetic Disorder	stroke	stroke	1.32E-02	LCN2, TNFRSF1A	2
Genetic Disorder	genetic disorder	genetic disorder	1.37E-02	APCS, CNTF, COBL, CPB2, CPNE8, FGL1, ITIH3, ITIH4, LBP, LCN2, LRG1, MT1E, ORM1, SAA2, SERPINA3, SLC41A2, TNFRSF1A	17
Genetic Disorder	experimental colitis	experimental colitis	1.58E-02	LBP	1
Skeletal and Muscular Disorders	Huntington's disease	Huntington's disease	2.78E-04	CNTF, ITIH4, LRG1, MT1E, SERPINA3, TNFRSF1A	6
Skeletal and Muscular Disorders	dedifferentiation	dedifferentiation of myoblasts	1.44E-03	CNTF	1
Skeletal and Muscular Disorders	disease	disease of soleus muscle	2.88E-03	CNTF	1
Skeletal and Muscular Disorders	myalgia	myalgia of humans	2.88E-03	CNTF	1
Skeletal and Muscular Disorders	loss	loss of osteocytes	4.32E-03	TNFRSF1A	1
Skeletal and Muscular Disorders	skeletal and muscular disorder	skeletal and muscular disorder of muscle	8.63E-03	CNTF	1
Skeletal and Muscular Disorders	skeletal and muscular disorder	skeletal and muscular disorder	3.08E-02	APCS, CNTF, ITIH4, LCN2, LRG1, MT1E, SAA2, SERPINA3, TNFRSF1A	9
Skeletal and Muscular Disorders	skeletal and muscular disorder	skeletal and muscular disorder of rats	3.27E-02	CNTF	1
Skeletal and Muscular Disorders	weakness	weakness of muscle	8.63E-03	CNTF	1
Skeletal and Muscular Disorders	systemic lupus erythematosus	systemic lupus erythematosus	8.99E-03	APCS, TNFRSF1A	2
Skeletal and Muscular Disorders	systemic lupus erythematosus	systemic lupus erythematosus of animal	3.69E-02	APCS	1
Skeletal and Muscular Disorders	stroke	stroke	1.32E-02	LCN2, TNFRSF1A	2
Skeletal and Muscular Disorders	apoptosis	apoptosis of rhabdomyosarcoma cell lines	1.86E-02	TNFRSF1A	1
Skeletal and Muscular Disorders	atrophy	atrophy of muscle	2.99E-02	CNTF	1
Skeletal and Muscular Disorders	myasthenia gravis	myasthenia gravis	3.69E-02	CNTF	1
Cellular Compromise	damage	damage of cells	3.80E-04	CNTF, MT1E, TNFRSF1A	3
Cellular Compromise	damage	damage of neurons	1.35E-03	CNTF, MT1E	2
Cellular Compromise	damage	damage of dopaminergic neurons	4.32E-03	MT1E	1
Cellular Compromise	damage	damage of liver cells	1.29E-02	TNFRSF1A	1
Cellular Compromise	proteolysis	proteolysis of amyloid fibrils	1.44E-03	APCS	1
Cellular Compromise	atrophy	atrophy of motor neurons	2.88E-03	CNTF	1
Cellular Compromise	depletion	depletion of thymocytes	4.32E-03	TNFRSF1A	1
Cellular Compromise	degradation	degradation of chromatin	7.19E-03	APCS	1
Cellular Compromise	oxidative stress response	oxidative stress response of hepatocytes	7.19E-03	MT1E	1
Cellular Compromise	retraction	retraction of dendrites	1.15E-02	CNTF	1
Cellular Compromise	degeneration	degeneration of striatal neurons	1.29E-02	CNTF	1
Cellular Compromise	degeneration	degeneration of axons	3.83E-02	CNTF	1
Cellular Compromise	injury	injury of neurons	1.86E-02	CNTF	1
Cellular Compromise	neurodegeneration	neurodegeneration of motor neurons	1.86E-02	CNTF	1
Cellular Compromise	neurodegeneration	neurodegeneration of photoreceptors	2.14E-02	CNTF	1
Cellular Compromise	fragmentation	fragmentation of nucleus	4.10E-02	TNFRSF1A	1
Connective Tissue Development and Function	cell viability	cell viability of fibroblast cell lines	4.91E-04	MT1E, TNFRSF1A	2
Connective Tissue Development and Function	quantity	quantity of adipose tissue	2.14E-03	CNTF, MT1E	2
Connective Tissue Development and Function	quantity	quantity of fibrocytes	4.32E-03	APCS	1
Connective Tissue Development and Function	differentiation	differentiation of bone marrow stromal cells	1.43E-02	CNTF	1
Cellular Assembly and Organization	formation	formation of fibrils	5.35E-04	APCS, SERPINA3	2
Cellular Assembly and Organization	formation	formation of cellular inclusion bodies	1.14E-03	CNTF, MT1E	2
Cellular Assembly and Organization	formation	formation of lead inclusion bodies	2.88E-03	MT1E	1
Cellular Assembly and Organization	formation	formation of amyloid deposits	5.76E-03	SAA2	1
Cellular Assembly and Organization	formation	formation of actin filopodia	1.43E-02	TNFRSF1A	1
Cellular Assembly and Organization	formation	formation of nuclear inclusions	1.58E-02	CNTF	1
Cellular Assembly and Organization	formation	formation of amyloid fibrils	1.72E-02	APCS	1
Cellular Assembly and Organization	clearance	clearance of apoptotic bodies	2.88E-03	APCS	1
Cellular Assembly and Organization	disaggregation	disaggregation of fibrils	2.88E-03	SERPINA3	1
Cellular Assembly and Organization	deposition	deposition of amyloid-beta plaques	1.01E-02	SERPINA3	1
Cellular Assembly and Organization	quantity	quantity of amyloid deposits	1.15E-02	SAA2	1
Cellular Assembly and Organization	retraction	retraction of dendrites	1.15E-02	CNTF	1
Cancer	neoplasia	neoplasia	5.56E-04	APCS, FGL1, ITIH4, LBP, LCN2, LRG1, MT1E, ORM1, SERPINA3, TMEM176B, TNFRSF1A	11
Cancer	conversion	conversion of breast cancer cell lines	1.44E-03	LCN2	1
Cancer	cancer	cancer	1.82E-03	FGL1, ITIH4, LBP, LCN2, LRG1, MT1E, ORM1, SERPINA3, TMEM176B, TNFRSF1A	10
Cancer	formation	formation of renal-cell carcinoma	2.88E-03	MT1E	1
Cancer	formation	formation of tumor	3.17E-02	MT1E, TNFRSF1A	2
Cancer	necrosis	necrosis of fibrosarcoma cell lines	2.88E-03	TNFRSF1A	1
Cancer	necrosis	necrosis of leukemia cell lines	8.63E-03	TNFRSF1A	1
Cancer	liver cancer	liver cancer	5.81E-03	ITIH4, LBP, LRG1	3
Cancer	carcinoma	carcinoma	1.06E-02	FGL1, LCN2, MT1E, ORM1, TMEM176B, TNFRSF1A	6
Cancer	serous ovarian carcinoma	serous ovarian carcinoma	1.25E-02	LCN2, TMEM176B	2
Cancer	primary tumor	primary tumor	1.72E-02	APCS, FGL1, LCN2, MT1E, ORM1, TMEM176B, TNFRSF1A	7
Cancer	apoptosis	apoptosis of rhabdomyosarcoma cell lines	1.86E-02	TNFRSF1A	1
Cancer	follicular adenoma	follicular adenoma	1.86E-02	APCS	1
Cancer	survival	survival of pheochromocytoma cell lines	2.43E-02	TNFRSF1A	1
Cancer	bronchiolo-alveolar adenocarcinoma	bronchiolo-alveolar adenocarcinoma	2.57E-02	FGL1	1
Cancer	genital tumor	genital tumor	3.08E-02	LCN2, ORM1, TMEM176B	3
Cancer	hyperplasia	hyperplasia of epidermis	4.24E-02	TNFRSF1A	1
Cancer	squamous-cell carcinoma	squamous-cell carcinoma	4.59E-02	LCN2, TNFRSF1A	2
Respiratory Disease	respiratory disorder	respiratory disorder of mammalia	6.47E-04	APCS, CNTF, CPB2	3
Respiratory Disease	respiratory disorder	respiratory disorder	1.29E-03	APCS, CNTF, CPB2, LBP, LCN2	5
Respiratory Disease	respiratory disorder	respiratory disorder of mice	9.70E-03	APCS, CPB2	2
Respiratory Disease	cough	cough of humans	2.88E-03	CNTF	1
Respiratory Disease	alveolitis	alveolitis of mice	4.32E-03	CPB2	1
Respiratory Disease	fibrogenesis	fibrogenesis of lung	4.32E-03	TNFRSF1A	1
Respiratory Disease	bronchiolo-alveolar adenocarcinoma	bronchiolo-alveolar adenocarcinoma	2.57E-02	FGL1	1
Respiratory Disease	pneumonia	pneumonia	2.71E-02	LBP	1
Respiratory Disease	pulmonary fibrosis	pulmonary fibrosis of mice	3.55E-02	APCS	1
Hematopoiesis	hematopoiesis	hematopoiesis of mice	1.35E-03	LCN2, TNFRSF1A	2
Hematopoiesis	lymphopoiesis	lymphopoiesis of mice	7.19E-03	TNFRSF1A	1
Hematopoiesis	differentiation	differentiation of bone marrow stromal cells	1.43E-02	CNTF	1
Hematopoiesis	differentiation	differentiation of erythroid progenitor cells	2.57E-02	LCN2	1
Hematopoiesis	erythropoiesis	erythropoiesis of mice	2.00E-02	LCN2	1
Hematopoiesis	generation	generation of bone marrow cells	2.00E-02	TNFRSF1A	1
Organismal Development	hematopoiesis	hematopoiesis of mice	1.35E-03	LCN2, TNFRSF1A	2
Organismal Development	response	response of mammalia	1.72E-03	CNTF, TNFRSF1A	2
Organismal Development	response	response of humans	2.88E-03	CNTF	1
Organismal Development	adiposis	adiposis of mice	4.32E-03	CNTF	1
Organismal Development	strength	strength of mice	4.32E-03	CNTF	1
Organismal Development	lymphopoiesis	lymphopoiesis of mice	7.19E-03	TNFRSF1A	1
Organismal Development	sensitivity	sensitivity of mice	7.19E-03	LBP	1
Organismal Development	development	development of mice	1.06E-02	CNTF, LCN2, TNFRSF1A	3
Organismal Development	erythropoiesis	erythropoiesis of mice	2.00E-02	LCN2	1
Organismal Development	mass	mass of mice	3.20E-02	CNTF, MT1E	2
Organismal Development	mass	mass of rats	3.41E-02	CNTF	1
Organismal Development	mass	mass of humans	3.69E-02	CNTF	1
Amino Acid Metabolism	elimination	elimination of L-lysine	1.44E-03	CPB2	1
Amino Acid Metabolism	removal	removal of L-lysine	1.44E-03	CPB2	1
Antimicrobial Response	clearance	clearance of vaccinia virus	1.44E-03	TNFRSF1A	1
Carbohydrate Metabolism	quantity	quantity of lipopolysaccharide	1.44E-03	LBP	1
Carbohydrate Metabolism	quantity	quantity of carbohydrate	7.49E-03	CNTF, LBP, TNFRSF1A	3
Carbohydrate Metabolism	quantity	quantity of glycerol	1.15E-02	TNFRSF1A	1
Carbohydrate Metabolism	transport	transport of lipopolysaccharide	1.44E-03	LBP	1
Carbohydrate Metabolism	dissociation	dissociation of lipopolysaccharide	2.88E-03	LBP	1
Carbohydrate Metabolism	neutralization	neutralization of lipopolysaccharide	2.88E-03	APCS	1
Carbohydrate Metabolism	presentation	presentation of lipopolysaccharide	2.88E-03	LBP	1
Carbohydrate Metabolism	transmission	transmission of lipopolysaccharide	4.32E-03	LBP	1
Carbohydrate Metabolism	binding	binding of phosphatidylserine	7.19E-03	LBP	1
Carbohydrate Metabolism	binding	binding of phosphatidylinositol	1.43E-02	LBP	1
Carbohydrate Metabolism	binding	binding of lipopolysaccharide	1.86E-02	LBP	1
Carbohydrate Metabolism	biosynthesis	biosynthesis of oligosaccharide	2.85E-02	B3GALT1	1
Carbohydrate Metabolism	production	production of D-glucose	4.93E-02	TNFRSF1A	1
Cell Morphology	conversion	conversion of breast cancer cell lines	1.44E-03	LCN2	1
Cell Morphology	conversion	conversion of epithelial cells	1.29E-02	LCN2	1
Cell Morphology	length	length of photoreceptor segment	1.44E-03	CNTF	1
Cell Morphology	branching	branching of sympathetic neuron	2.88E-03	CNTF	1
Cell Morphology	morphology	morphology of nervous tissue cell lines	2.88E-03	LCN2	1
Cell Morphology	shape change	shape change of motor neurons	4.32E-03	CNTF	1
Cell Morphology	shape change	shape change of normal cells	2.73E-02	CNTF, SERPINA3	2
Cell Morphology	branching morphogenesis	branching morphogenesis of kidney cell lines	1.15E-02	LCN2	1
Cell Morphology	cell spreading	cell spreading of smooth muscle cells	1.43E-02	SERPINA3	1
Cell Morphology	sprouting	sprouting of neurons	1.72E-02	CNTF	1
Cell Morphology	morphogenesis	morphogenesis of cells	3.79E-02	CNTF, LCN2, SERPINA3	3
Cellular Development	dedifferentiation	dedifferentiation of myoblasts	1.44E-03	CNTF	1
Cellular Development	differentiation	differentiation of type-2 astrocytes	1.44E-03	CNTF	1
Cellular Development	differentiation	differentiation of sympathetic neuron	4.32E-03	CNTF	1
Cellular Development	differentiation	differentiation of retinal rods	7.19E-03	CNTF	1
Cellular Development	differentiation	differentiation of bone marrow stromal cells	1.43E-02	CNTF	1
Cellular Development	differentiation	differentiation of neuroepithelial cells	1.43E-02	CNTF	1
Cellular Development	differentiation	differentiation of myotube	2.28E-02	CNTF	1
Cellular Development	differentiation	differentiation of erythroid progenitor cells	2.57E-02	LCN2	1
Cellular Development	differentiation	differentiation of epithelial cells	2.73E-02	CNTF, TNFRSF1A	2
Cellular Development	differentiation	differentiation of nervous tissue cell lines	3.41E-02	CNTF	1
Cellular Development	differentiation	differentiation of neural stem cells	3.55E-02	CNTF	1
Cellular Development	hypertrophy	hypertrophy of astrocytes	5.76E-03	CNTF	1
Cellular Development	development	development of motor neurons	7.19E-03	CNTF	1
Cellular Development	development	development of myofiber	1.15E-02	CNTF	1
Cellular Development	developmental process	developmental process of kidney cell lines	7.34E-03	LCN2, MT1E	2
Cellular Development	developmental process	developmental process of muscle cells	3.17E-02	CNTF, TNFRSF1A	2
Cellular Development	maturation	maturation of oligodendrocytes	8.63E-03	CNTF	1
Cellular Development	myelination	myelination of oligodendrocytes	1.01E-02	CNTF	1
Cellular Development	branching morphogenesis	branching morphogenesis of kidney cell lines	1.15E-02	LCN2	1
Cellular Development	osteoclastogenesis	osteoclastogenesis of bone marrow-derived macrophages	1.15E-02	TNFRSF1A	1
Cellular Development	conversion	conversion of epithelial cells	1.29E-02	LCN2	1
Cellular Development	growth	growth of vascular smooth muscle cells	2.00E-02	TNFRSF1A	1
Cellular Development	growth	growth of endothelial cell lines	3.13E-02	TNFRSF1A	1
Cellular Development	morphogenesis	morphogenesis of cells	3.79E-02	CNTF, LCN2, SERPINA3	3
Cellular Growth and Proliferation	inhibition	inhibition of monocyte-derived macrophages	1.44E-03	ORM1	1
Cellular Growth and Proliferation	stimulation	stimulation of type-2 astrocytes	1.44E-03	CNTF	1
Cellular Growth and Proliferation	proliferation	proliferation of sympathetic neuron	2.88E-03	CNTF	1
Cellular Growth and Proliferation	proliferation	proliferation of granulosa cells	1.72E-02	TNFRSF1A	1
Cellular Growth and Proliferation	proliferation	proliferation of lung cells	2.28E-02	TNFRSF1A	1
Cellular Growth and Proliferation	proliferation	proliferation of nervous tissue cell lines	2.57E-02	CNTF	1
Cellular Growth and Proliferation	proliferation	proliferation of endocrine cell lines	4.80E-02	CNTF	1
Cellular Growth and Proliferation	hypertrophy	hypertrophy of astrocytes	5.76E-03	CNTF	1
Cellular Growth and Proliferation	quantity	quantity of epithelial cell lines	1.15E-02	TNFRSF1A	1
Cellular Growth and Proliferation	quantity	quantity of kidney cell lines	1.58E-02	TNFRSF1A	1
Cellular Growth and Proliferation	quantity	quantity of embryonic cell lines	1.72E-02	TNFRSF1A	1
Cellular Growth and Proliferation	generation	generation of bone marrow cells	2.00E-02	TNFRSF1A	1
Cellular Growth and Proliferation	generation	generation of dendritic cells	2.14E-02	TNFRSF1A	1
Cellular Growth and Proliferation	growth	growth of vascular smooth muscle cells	2.00E-02	TNFRSF1A	1
Cellular Growth and Proliferation	growth	growth of endothelial cell lines	3.13E-02	TNFRSF1A	1
Drug Metabolism	downregulation	downregulation of prostaglandin E2	1.44E-03	CNTF	1
Drug Metabolism	suppression	suppression of prostaglandin E2	1.44E-03	CNTF	1
Gene Expression	expression	expression of genomic	1.44E-03	APCS	1
Gene Expression	transcription	transcription of STAT response element	1.44E-03	CNTF	1
Gene Expression	transcription	transcription of cytokine response element	1.44E-03	CNTF	1
Gene Expression	transcription	transcription of TPA response element	7.19E-03	CNTF	1
Gene Expression	binding	binding of cytokine response element	4.32E-03	CNTF	1
Inflammatory Disease	autosomal dominant periodic fever syndrome	autosomal dominant periodic fever syndrome	1.44E-03	TNFRSF1A	1
Inflammatory Disease	alveolitis	alveolitis of mice	4.32E-03	CPB2	1
Inflammatory Disease	vasculitis	vasculitis of central nervous system	4.32E-03	TNFRSF1A	1
Inflammatory Disease	colitis	colitis	4.63E-03	LBP, TNFRSF1A	2
Inflammatory Disease	glomerulonephritis	glomerulonephritis	8.65E-03	APCS, TNFRSF1A	2
Inflammatory Disease	systemic lupus erythematosus	systemic lupus erythematosus	8.99E-03	APCS, TNFRSF1A	2
Inflammatory Disease	systemic lupus erythematosus	systemic lupus erythematosus of animal	3.69E-02	APCS	1
Inflammatory Disease	alcoholic hepatitis	alcoholic hepatitis	1.01E-02	TNFRSF1A	1
Inflammatory Disease	inflammatory disorder	inflammatory disorder of mice	1.51E-02	APCS, CPB2, TNFRSF1A	3
Inflammatory Disease	experimental colitis	experimental colitis	1.58E-02	LBP	1
Inflammatory Disease	pneumonia	pneumonia	2.71E-02	LBP	1
Inflammatory Disease	insulitis	insulitis of mice	2.85E-02	TNFRSF1A	1
Inflammatory Disease	contact dermatitis	contact dermatitis of mice	2.99E-02	TNFRSF1A	1
Inflammatory Disease	lupus nephritis	lupus nephritis	3.55E-02	TNFRSF1A	1
Inflammatory Disease	pulmonary fibrosis	pulmonary fibrosis of mice	3.55E-02	APCS	1
Inflammatory Disease	hepatitis	hepatitis of mice	3.97E-02	TNFRSF1A	1
Inflammatory Disease	steatohepatitis	steatohepatitis	4.38E-02	TNFRSF1A	1
Lipid Metabolism	binding	binding of lipoteichoic acid	1.44E-03	LBP	1
Lipid Metabolism	binding	binding of phosphatidylserine	7.19E-03	LBP	1
Lipid Metabolism	binding	binding of phosphatidylinositol	1.43E-02	LBP	1
Lipid Metabolism	downregulation	downregulation of prostaglandin E2	1.44E-03	CNTF	1
Lipid Metabolism	suppression	suppression of prostaglandin E2	1.44E-03	CNTF	1
Lipid Metabolism	synthesis	synthesis of globotetraosylceramide	1.44E-03	B3GALT1	1
Lipid Metabolism	quantity	quantity of corticosterone	2.70E-03	CNTF, TNFRSF1A	2
Lipid Metabolism	quantity	quantity of fatty acid	9.88E-03	CNTF, TNFRSF1A	2
Lipid Metabolism	quantity	quantity of non-esterified fatty acid	1.29E-02	CNTF	1
Lipid Metabolism	export	export of cholesterol	2.88E-03	SAA2	1
Lipid Metabolism	adiposis	adiposis of mice	4.32E-03	CNTF	1
Lipid Metabolism	hydrolysis	hydrolysis of sphingomyelin	2.00E-02	TNFRSF1A	1
Lipid Metabolism	metabolism	metabolism of prostaglandin	2.99E-02	TNFRSF1A	1
Lipid Metabolism	peroxidation	peroxidation of lipid	3.83E-02	MT1E	1
Lymphoid Tissue Structure and Development	development	development of splenic lymph follicle	1.44E-03	TNFRSF1A	1
Lymphoid Tissue Structure and Development	development	development of germinal center	4.32E-03	TNFRSF1A	1
Lymphoid Tissue Structure and Development	development	development of Peyer's patches	1.01E-02	TNFRSF1A	1
Lymphoid Tissue Structure and Development	development	development of lymph node	3.41E-02	TNFRSF1A	1
Lymphoid Tissue Structure and Development	morphology	morphology of spleen	2.14E-02	TNFRSF1A	1
Molecular Transport	elimination	elimination of L-lysine	1.44E-03	CPB2	1
Molecular Transport	quantity	quantity of lipopolysaccharide	1.44E-03	LBP	1
Molecular Transport	quantity	quantity of corticosterone	2.70E-03	CNTF, TNFRSF1A	2
Molecular Transport	quantity	quantity of fatty acid	9.88E-03	CNTF, TNFRSF1A	2
Molecular Transport	quantity	quantity of glycerol	1.15E-02	TNFRSF1A	1
Molecular Transport	quantity	quantity of non-esterified fatty acid	1.29E-02	CNTF	1
Molecular Transport	quantity	quantity of nitrite	1.72E-02	TNFRSF1A	1
Molecular Transport	quantity	quantity of superoxide	3.41E-02	TNFRSF1A	1
Molecular Transport	transport	transport of lipopolysaccharide	1.44E-03	LBP	1
Molecular Transport	export	export of cholesterol	2.88E-03	SAA2	1
Molecular Transport	release	release of Zn2+	2.88E-03	MT1E	1
Molecular Transport	release	release of heavy metal	1.43E-02	MT1E	1
Molecular Transport	release	release of metal	1.43E-02	MT1E	1
Molecular Transport	release	release of neurotransmitter	3.27E-02	CNTF	1
Molecular Transport	accumulation	accumulation of nitrite	8.63E-03	TNFRSF1A	1
Nervous System Development and Function	differentiation	differentiation of type-2 astrocytes	1.44E-03	CNTF	1
Nervous System Development and Function	differentiation	differentiation of sympathetic neuron	4.32E-03	CNTF	1
Nervous System Development and Function	differentiation	differentiation of neuroepithelial cells	1.43E-02	CNTF	1
Nervous System Development and Function	differentiation	differentiation of nervous tissue cell lines	3.41E-02	CNTF	1
Nervous System Development and Function	function	function of sympathetic nerve	1.44E-03	CNTF	1
Nervous System Development and Function	function	function of neurons	1.58E-02	CNTF	1
Nervous System Development and Function	neurological process	neurological process of GABAergic neurons	1.44E-03	CNTF	1
Nervous System Development and Function	scotopic a-wave response	scotopic a-wave response of retina	1.44E-03	CNTF	1
Nervous System Development and Function	scotopic b-wave response	scotopic b-wave response of retina	1.44E-03	CNTF	1
Nervous System Development and Function	stimulation	stimulation of type-2 astrocytes	1.44E-03	CNTF	1
Nervous System Development and Function	branching	branching of sympathetic neuron	2.88E-03	CNTF	1
Nervous System Development and Function	morphology	morphology of nervous tissue cell lines	2.88E-03	LCN2	1
Nervous System Development and Function	proliferation	proliferation of sympathetic neuron	2.88E-03	CNTF	1
Nervous System Development and Function	proliferation	proliferation of nervous tissue cell lines	2.57E-02	CNTF	1
Nervous System Development and Function	motor function	motor function of mice	4.13E-03	CNTF, MT1E	2
Nervous System Development and Function	volume	volume of brain	4.32E-03	TNFRSF1A	1
Nervous System Development and Function	conduction	conduction of motor nerve	5.76E-03	CNTF	1
Nervous System Development and Function	development	development of motor neurons	7.19E-03	CNTF	1
Nervous System Development and Function	neuroprotection	neuroprotection of rats	7.19E-03	CNTF	1
Nervous System Development and Function	neuroprotection	neuroprotection of neurons	3.41E-02	CNTF	1
Nervous System Development and Function	maturation	maturation of oligodendrocytes	8.63E-03	CNTF	1
Nervous System Development and Function	quantity	quantity of amacrine cells	8.63E-03	CNTF	1
Nervous System Development and Function	quantity	quantity of Muller glia	1.01E-02	CNTF	1
Nervous System Development and Function	quantity	quantity of dopaminergic neurons	1.01E-02	CNTF	1
Nervous System Development and Function	quantity	quantity of GABAergic neurons	1.15E-02	CNTF	1
Nervous System Development and Function	quantity	quantity of bipolar cells	2.00E-02	CNTF	1
Nervous System Development and Function	quantity	quantity of motor neurons	4.24E-02	CNTF	1
Nervous System Development and Function	myelination	myelination of oligodendrocytes	1.01E-02	CNTF	1
Nervous System Development and Function	retraction	retraction of dendrites	1.15E-02	CNTF	1
Nervous System Development and Function	survival	survival of dorsal root ganglion cells	1.15E-02	CNTF	1
Nervous System Development and Function	survival	survival of striatal neurons	1.15E-02	CNTF	1
Nervous System Development and Function	survival	survival of astrocytes	1.29E-02	CNTF	1
Nervous System Development and Function	survival	survival of Purkinje cells	1.43E-02	CNTF	1
Nervous System Development and Function	survival	survival of trigeminal ganglion neurons	1.86E-02	CNTF	1
Nervous System Development and Function	survival	survival of oligodendrocytes	2.28E-02	CNTF	1
Nervous System Development and Function	survival	survival of sympathetic neuron	2.28E-02	CNTF	1
Nervous System Development and Function	survival	survival of hippocampal neurons	2.43E-02	CNTF	1
Nervous System Development and Function	survival	survival of sensory neurons	3.55E-02	CNTF	1
Nervous System Development and Function	survival	survival of motor neurons	4.93E-02	CNTF	1
Nervous System Development and Function	permeability	permeability of blood-brain barrier	1.29E-02	TNFRSF1A	1
Nervous System Development and Function	sprouting	sprouting of neurons	1.72E-02	CNTF	1
Nervous System Development and Function	response	response of neurons	2.00E-02	CNTF	1
Nervous System Development and Function	activation	activation of astrocytes	2.28E-02	CNTF	1
Organ Development	development	development of splenic lymph follicle	1.44E-03	TNFRSF1A	1
Organ Development	repair	repair of kidney	2.88E-03	LCN2	1
Organ Development	response	response of liver	2.88E-03	CNTF	1
Organ Development	fibrogenesis	fibrogenesis of lung	4.32E-03	TNFRSF1A	1
Organismal Functions	respiratory burst	respiratory burst of mice	1.44E-03	LBP	1
Organismal Functions	rotation	rotation of rats	1.44E-03	CNTF	1
Organismal Functions	metabolic process	metabolic process of mice	5.02E-03	CNTF, LBP	2
Organismal Functions	basal metabolic rate	basal metabolic rate of mice	1.43E-02	CNTF	1
Organismal Functions	recovery	recovery of mice	2.85E-02	TNFRSF1A	1
Organismal Functions	energy expenditure	energy expenditure of mice	4.66E-02	CNTF	1
Reproductive System Disease	conversion	conversion of breast cancer cell lines	1.44E-03	LCN2	1
Reproductive System Disease	serous ovarian carcinoma	serous ovarian carcinoma	1.25E-02	LCN2, TMEM176B	2
Reproductive System Disease	genital tumor	genital tumor	3.08E-02	LCN2, ORM1, TMEM176B	3
Skeletal and Muscular System Development and Function	contraction	contraction of soleus muscle	1.44E-03	CNTF	1
Skeletal and Muscular System Development and Function	mass	mass of soleus muscle	1.44E-03	CNTF	1
Skeletal and Muscular System Development and Function	mass	mass of extensor digitorum longus muscle	5.76E-03	CNTF	1
Skeletal and Muscular System Development and Function	strength	strength of soleus muscle	1.44E-03	CNTF	1
Skeletal and Muscular System Development and Function	response	response of skeletal muscle	2.88E-03	CNTF	1
Skeletal and Muscular System Development and Function	motor function	motor function of mice	4.13E-03	CNTF, MT1E	2
Skeletal and Muscular System Development and Function	area	area of muscle	4.32E-03	CNTF	1
Skeletal and Muscular System Development and Function	activation	activation of muscle	8.63E-03	CNTF	1
Skeletal and Muscular System Development and Function	osteoclastogenesis	osteoclastogenesis of bone marrow-derived macrophages	1.15E-02	TNFRSF1A	1
Skeletal and Muscular System Development and Function	cell spreading	cell spreading of smooth muscle cells	1.43E-02	SERPINA3	1
Skeletal and Muscular System Development and Function	growth	growth of vascular smooth muscle cells	2.00E-02	TNFRSF1A	1
Skeletal and Muscular System Development and Function	thickness	thickness of myocardium	2.00E-02	CNTF	1
Skeletal and Muscular System Development and Function	quantity	quantity of myofiber	2.14E-02	CNTF	1
Skeletal and Muscular System Development and Function	differentiation	differentiation of myotube	2.28E-02	CNTF	1
Skeletal and Muscular System Development and Function	survival	survival of muscle cells	2.71E-02	CNTF	1
Skeletal and Muscular System Development and Function	morphogenesis	morphogenesis of muscle	4.66E-02	CNTF	1
Small Molecule Biochemistry	binding	binding of lipoteichoic acid	1.44E-03	LBP	1
Small Molecule Biochemistry	binding	binding of phosphatidylserine	7.19E-03	LBP	1
Small Molecule Biochemistry	binding	binding of phosphatidylinositol	1.43E-02	LBP	1
Small Molecule Biochemistry	binding	binding of lipopolysaccharide	1.86E-02	LBP	1
Small Molecule Biochemistry	downregulation	downregulation of prostaglandin E2	1.44E-03	CNTF	1
Small Molecule Biochemistry	elimination	elimination of L-lysine	1.44E-03	CPB2	1
Small Molecule Biochemistry	quantity	quantity of lipopolysaccharide	1.44E-03	LBP	1
Small Molecule Biochemistry	quantity	quantity of corticosterone	2.70E-03	CNTF, TNFRSF1A	2
Small Molecule Biochemistry	quantity	quantity of fatty acid	9.88E-03	CNTF, TNFRSF1A	2
Small Molecule Biochemistry	quantity	quantity of glycerol	1.15E-02	TNFRSF1A	1
Small Molecule Biochemistry	quantity	quantity of non-esterified fatty acid	1.29E-02	CNTF	1
Small Molecule Biochemistry	quantity	quantity of nitrite	1.72E-02	TNFRSF1A	1
Small Molecule Biochemistry	removal	removal of L-lysine	1.44E-03	CPB2	1
Small Molecule Biochemistry	suppression	suppression of prostaglandin E2	1.44E-03	CNTF	1
Small Molecule Biochemistry	synthesis	synthesis of globotetraosylceramide	1.44E-03	B3GALT1	1
Small Molecule Biochemistry	transport	transport of lipopolysaccharide	1.44E-03	LBP	1
Small Molecule Biochemistry	dissociation	dissociation of lipopolysaccharide	2.88E-03	LBP	1
Small Molecule Biochemistry	export	export of cholesterol	2.88E-03	SAA2	1
Small Molecule Biochemistry	neutralization	neutralization of lipopolysaccharide	2.88E-03	APCS	1
Small Molecule Biochemistry	presentation	presentation of lipopolysaccharide	2.88E-03	LBP	1
Small Molecule Biochemistry	release	release of Zn2+	2.88E-03	MT1E	1
Small Molecule Biochemistry	release	release of neurotransmitter	3.27E-02	CNTF	1
Small Molecule Biochemistry	transmission	transmission of lipopolysaccharide	4.32E-03	LBP	1
Small Molecule Biochemistry	accumulation	accumulation of nitrite	8.63E-03	TNFRSF1A	1
Small Molecule Biochemistry	homeostasis	homeostasis of Zn2+	1.01E-02	MT1E	1
Small Molecule Biochemistry	hydrolysis	hydrolysis of sphingomyelin	2.00E-02	TNFRSF1A	1
Small Molecule Biochemistry	transduction	transduction of nitric oxide	2.28E-02	MT1E	1
Small Molecule Biochemistry	metabolism	metabolism of prostaglandin	2.99E-02	TNFRSF1A	1
Small Molecule Biochemistry	production	production of nitrite	3.13E-02	TNFRSF1A	1
Small Molecule Biochemistry	production	production of D-glucose	4.93E-02	TNFRSF1A	1
Small Molecule Biochemistry	peroxidation	peroxidation of lipid	3.83E-02	MT1E	1
Tissue Development	function	function of sympathetic nerve	1.44E-03	CNTF	1
Tissue Development	response	response of skeletal muscle	2.88E-03	CNTF	1
Tissue Development	clustering	clustering of follicular dendritic cells	4.32E-03	TNFRSF1A	1
Tissue Development	activation	activation of muscle	8.63E-03	CNTF	1
Tissue Development	development	development of Peyer's patches	1.01E-02	TNFRSF1A	1
Tissue Development	growth	growth of epithelial tissue	1.01E-02	LCN2	1
Tissue Development	generation	generation of bone marrow cells	2.00E-02	TNFRSF1A	1
Tissue Development	generation	generation of dendritic cells	2.14E-02	TNFRSF1A	1
Tissue Development	accumulation	accumulation of eosinophils	2.99E-02	TNFRSF1A	1
Tissue Development	morphogenesis	morphogenesis of muscle	4.66E-02	CNTF	1
Tissue Morphology	contraction	contraction of soleus muscle	1.44E-03	CNTF	1
Tissue Morphology	mass	mass of soleus muscle	1.44E-03	CNTF	1
Tissue Morphology	mass	mass of extensor digitorum longus muscle	5.76E-03	CNTF	1
Tissue Morphology	strength	strength of soleus muscle	1.44E-03	CNTF	1
Tissue Morphology	quantity	quantity of adipose tissue	2.14E-03	CNTF, MT1E	2
Tissue Morphology	quantity	quantity of fibrocytes	4.32E-03	APCS	1
Tissue Morphology	quantity	quantity of retinal rods	5.76E-03	CNTF	1
Tissue Morphology	quantity	quantity of amacrine cells	8.63E-03	CNTF	1
Tissue Morphology	quantity	quantity of Muller glia	1.01E-02	CNTF	1
Tissue Morphology	quantity	quantity of dopaminergic neurons	1.01E-02	CNTF	1
Tissue Morphology	quantity	quantity of GABAergic neurons	1.15E-02	CNTF	1
Tissue Morphology	quantity	quantity of bipolar cells	2.00E-02	CNTF	1
Tissue Morphology	quantity	quantity of myofiber	2.14E-02	CNTF	1
Tissue Morphology	quantity	quantity of memory T lymphocytes	2.71E-02	TNFRSF1A	1
Tissue Morphology	quantity	quantity of motor neurons	4.24E-02	CNTF	1
Tissue Morphology	gliosis	gliosis of spinal cord	2.88E-03	CNTF	1
Tissue Morphology	area	area of muscle	4.32E-03	CNTF	1
Tissue Morphology	conduction	conduction of motor nerve	5.76E-03	CNTF	1
Tissue Morphology	thickness	thickness of myocardium	2.00E-02	CNTF	1
Tissue Morphology	destruction	destruction of tissue	4.52E-02	TNFRSF1A	1
Tissue Morphology	volume	volume of lesion	4.80E-02	CNTF	1
Visual System Development and Function	length	length of photoreceptor segment	1.44E-03	CNTF	1
Visual System Development and Function	scotopic a-wave response	scotopic a-wave response of retina	1.44E-03	CNTF	1
Visual System Development and Function	scotopic b-wave response	scotopic b-wave response of retina	1.44E-03	CNTF	1
Visual System Development and Function	quantity	quantity of retinal rods	5.76E-03	CNTF	1
Visual System Development and Function	quantity	quantity of amacrine cells	8.63E-03	CNTF	1
Visual System Development and Function	quantity	quantity of Muller glia	1.01E-02	CNTF	1
Visual System Development and Function	differentiation	differentiation of retinal rods	7.19E-03	CNTF	1
Organismal Survival	survival	survival of mice	1.96E-03	LBP, MT1E, ORM1, TNFRSF1A	4
Organismal Survival	death	death of humans	1.15E-02	CNTF	1
Endocrine System Development and Function	quantity	quantity of corticosterone	2.70E-03	CNTF, TNFRSF1A	2
Endocrine System Development and Function	insulin sensitivity index	insulin sensitivity index of rats	4.32E-03	TNFRSF1A	1
Endocrine System Development and Function	proliferation	proliferation of endocrine cell lines	4.80E-02	CNTF	1
Behavior	rotating behavior	rotating behavior of rats	2.88E-03	CNTF	1
Behavior	swimming behavior	swimming behavior of rats	2.88E-03	CNTF	1
Behavior	feeding	feeding of rats	2.57E-02	CNTF	1
Cellular Function and Maintenance	clearance	clearance of apoptotic bodies	2.88E-03	APCS	1
Cellular Function and Maintenance	preservation	preservation of normal cells	2.88E-03	CNTF	1
Cellular Function and Maintenance	homeostasis	homeostasis of Zn2+	1.01E-02	MT1E	1
Cellular Function and Maintenance	function	function of neurons	1.58E-02	CNTF	1
Cellular Function and Maintenance	phagocytosis	phagocytosis of neutrophils	2.85E-02	APCS	1
Digestive System Development and Function	response	response of liver	2.88E-03	CNTF	1
Digestive System Development and Function	feeding	feeding of rats	2.57E-02	CNTF	1
Digestive System Development and Function	ingestion	ingestion of rats	3.55E-02	CNTF	1
Embryonic Development	response	response of embryonic stem cells	2.88E-03	CNTF	1
Embryonic Development	quantity	quantity of embryonic cell lines	1.72E-02	TNFRSF1A	1
Hepatic System Development and Function	cytotoxicity	cytotoxicity of hepatocytes	2.88E-03	MT1E	1
Hepatic System Development and Function	response	response of hepatocytes	2.88E-03	CNTF	1
Hepatic System Development and Function	response	response of liver	2.88E-03	CNTF	1
Immunological Disease	formation	delay in formation of granuloma	2.88E-03	TNFRSF1A	1
Immunological Disease	depletion	depletion of thymocytes	4.32E-03	TNFRSF1A	1
Immunological Disease	killing	killing of macrophages	7.19E-03	TNFRSF1A	1
Immunological Disease	experimental autoimmune thyroiditis	experimental autoimmune thyroiditis of mice	8.63E-03	TNFRSF1A	1
Immunological Disease	systemic lupus erythematosus	systemic lupus erythematosus	8.99E-03	APCS, TNFRSF1A	2
Immunological Disease	systemic lupus erythematosus	systemic lupus erythematosus of animal	3.69E-02	APCS	1
Immunological Disease	atrophy	atrophy of thymus gland	2.28E-02	TNFRSF1A	1
Immunological Disease	contact dermatitis	contact dermatitis of mice	2.99E-02	TNFRSF1A	1
Immunological Disease	myasthenia gravis	myasthenia gravis	3.69E-02	CNTF	1
Infection Mechanism	quantity	quantity of adenoviridae	2.88E-03	TNFRSF1A	1
Infection Mechanism	replication	replication of vaccinia virus	4.32E-03	TNFRSF1A	1
Nutritional Disease	anorexia	anorexia of rats	2.88E-03	CNTF	1
Nutritional Disease	anorexia	anorexia of mice	1.15E-02	CNTF	1
Nutritional Disease	cachexia	cachexia of mice	1.86E-02	CNTF	1
Nutritional Disease	weight gain	weight gain of rats	2.71E-02	CNTF	1
Nutritional Disease	nutritional disorder	nutritional disorder of mice	3.63E-02	CNTF, TNFRSF1A	2
Nutritional Disease	hyperphagia	hyperphagia of mice	4.10E-02	CNTF	1
Organ Morphology	involution	involution of uterus	2.88E-03	LCN2	1
Organ Morphology	involution	involution of mammary gland	2.28E-02	LCN2	1
Organ Morphology	repair	repair of kidney	2.88E-03	LCN2	1
Organ Morphology	volume	volume of brain	4.32E-03	TNFRSF1A	1
Organ Morphology	permeability	permeability of blood-brain barrier	1.29E-02	TNFRSF1A	1
Organ Morphology	thickness	thickness of myocardium	2.00E-02	CNTF	1
Organ Morphology	morphology	morphology of spleen	2.14E-02	TNFRSF1A	1
Organ Morphology	atrophy	atrophy of thymus gland	2.28E-02	TNFRSF1A	1
Psychological Disorders	anorexia	anorexia of rats	2.88E-03	CNTF	1
Psychological Disorders	anorexia	anorexia of mice	1.15E-02	CNTF	1
Psychological Disorders	hyperphagia	hyperphagia of mice	4.10E-02	CNTF	1
Renal and Urological Disease	formation	formation of renal lesion	2.88E-03	MT1E	1
Renal and Urological Disease	nephromegaly	nephromegaly of mice	2.88E-03	MT1E	1
Renal and Urological Disease	severity	severity of renal lesion	2.88E-03	MT1E	1
Renal and Urological Disease	renal lesion	renal lesion	8.63E-03	MT1E	1
Renal and Urological Disease	glomerulonephritis	glomerulonephritis	8.65E-03	APCS, TNFRSF1A	2
Renal and Urological Disease	renal and urological disorder	renal and urological disorder	1.78E-02	APCS, MT1E, TNFRSF1A	3
Renal and Urological Disease	renal and urological disorder	renal and urological disorder of mice	2.14E-02	APCS, MT1E	2
Renal and Urological Disease	lupus nephritis	lupus nephritis	3.55E-02	TNFRSF1A	1
Renal and Urological System Development and Function	repair	repair of kidney	2.88E-03	LCN2	1
Renal and Urological System Development and Function	branching morphogenesis	branching morphogenesis of kidney cell lines	1.15E-02	LCN2	1
Renal and Urological System Development and Function	quantity	quantity of kidney cell lines	1.58E-02	TNFRSF1A	1
Reproductive System Development and Function	involution	involution of uterus	2.88E-03	LCN2	1
Reproductive System Development and Function	involution	involution of mammary gland	2.28E-02	LCN2	1
Reproductive System Development and Function	proliferation	proliferation of granulosa cells	1.72E-02	TNFRSF1A	1
Tumor Morphology	formation	formation of renal-cell carcinoma	2.88E-03	MT1E	1
Tumor Morphology	formation	formation of tumor	3.17E-02	MT1E, TNFRSF1A	2
Cell Signaling	cytokine and chemokine mediated signaling pathway	cytokine and chemokine mediated signaling pathway	3.22E-03	CNTF, TNFRSF1A	2
Cell Signaling	transduction	transduction of nitric oxide	2.28E-02	MT1E	1
Cell Signaling	activation	activation of enzyme	2.99E-02	SERPINA3	1
Protein Synthesis	hetero-oligomerization	hetero-oligomerization of protein	4.13E-03	CNTF, TNFRSF1A	2
Infectious Disease	sepsis	sepsis	4.25E-03	LBP, TNFRSF1A	2
Infectious Disease	infection	infection of mice	5.15E-03	LCN2, TNFRSF1A	2
Infectious Disease	Lassa hemorrhagic fever	Lassa hemorrhagic fever	1.29E-02	TNFRSF1A	1
Infectious Disease	pneumonia	pneumonia	2.71E-02	LBP	1
Infectious Disease	dengue fever	dengue fever	4.52E-02	TNFRSF1A	1
Cellular Movement	segregation	segregation of B lymphocytes	4.32E-03	TNFRSF1A	1
Cellular Movement	segregation	segregation of T lymphocytes	4.32E-03	TNFRSF1A	1
Cellular Movement	emigration	emigration of neutrophils	1.43E-02	TNFRSF1A	1
Cellular Movement	cell movement	cell movement of leukocytes	2.95E-02	APCS, SERPINA3, TNFRSF1A	3
Cellular Movement	infiltration	infiltration of leukocytes	4.76E-02	APCS, TNFRSF1A	2
Connective Tissue Disorders	loss	loss of osteocytes	4.32E-03	TNFRSF1A	1
Connective Tissue Disorders	systemic lupus erythematosus	systemic lupus erythematosus	8.99E-03	APCS, TNFRSF1A	2
Connective Tissue Disorders	systemic lupus erythematosus	systemic lupus erythematosus of animal	3.69E-02	APCS	1
Connective Tissue Disorders	apoptosis	apoptosis of fibroblasts	2.30E-02	MT1E, TNFRSF1A	2
Endocrine System Disorders	insulin resistance	insulin resistance of cells	4.32E-03	TNFRSF1A	1
Endocrine System Disorders	experimentally-induced diabetes	experimentally-induced diabetes	6.72E-03	LCN2, SERPINA3	2
Endocrine System Disorders	diabetes	onset of diabetes of mice	8.63E-03	TNFRSF1A	1
Endocrine System Disorders	experimental autoimmune thyroiditis	experimental autoimmune thyroiditis of mice	8.63E-03	TNFRSF1A	1
Endocrine System Disorders	survival	survival of pheochromocytoma cell lines	2.43E-02	TNFRSF1A	1
Endocrine System Disorders	insulitis	insulitis of mice	2.85E-02	TNFRSF1A	1
Endocrine System Disorders	endocrine system disorder	endocrine system disorder of mice	4.28E-02	CNTF, TNFRSF1A	2
Hematological Disease	depletion	depletion of thymocytes	4.32E-03	TNFRSF1A	1
Hematological Disease	hemorrhage	hemorrhage of liver	4.32E-03	MT1E	1
Hematological Disease	killing	killing of macrophages	7.19E-03	TNFRSF1A	1
Hematological Disease	necrosis	necrosis of leukemia cell lines	8.63E-03	TNFRSF1A	1
Hematological Disease	transient ischemic attack	transient ischemic attack	8.63E-03	LCN2	1
Hematological Disease	Lassa hemorrhagic fever	Lassa hemorrhagic fever	1.29E-02	TNFRSF1A	1
Hematological Disease	apoptosis	apoptosis of erythroid progenitor cells	2.43E-02	LCN2	1
Respiratory System Development and Function	fibrogenesis	fibrogenesis of lung	4.32E-03	TNFRSF1A	1
Respiratory System Development and Function	proliferation	proliferation of lung cells	2.28E-02	TNFRSF1A	1
Cardiovascular Disease	cytolysis	cytolysis of endothelial cells	5.76E-03	TNFRSF1A	1
Cardiovascular Disease	experimentally-induced atherosclerosis	experimentally-induced atherosclerosis	5.76E-03	LCN2	1
Cardiovascular Disease	transient ischemic attack	transient ischemic attack	8.63E-03	LCN2	1
Cardiovascular Disease	autosomal dominant hypercholesterolemia	autosomal dominant hypercholesterolemia	1.01E-02	ITIH4	1
Cardiovascular Disease	occlusion	occlusion of blood vessel	1.01E-02	TNFRSF1A	1
Cardiovascular Disease	stroke	stroke	1.32E-02	LCN2, TNFRSF1A	2
Cardiovascular Disease	fibrosis	fibrosis of blood vessel	1.58E-02	TNFRSF1A	1
Cardiovascular Disease	formation	formation of thrombus	3.97E-02	TNFRSF1A	1
Metabolic Disease	experimentally-induced diabetes	experimentally-induced diabetes	6.72E-03	LCN2, SERPINA3	2
Metabolic Disease	familial amyloidotic polyneuropathy	familial amyloidotic polyneuropathy	7.19E-03	LCN2	1
Metabolic Disease	diabetes	onset of diabetes of mice	8.63E-03	TNFRSF1A	1
Metabolic Disease	autosomal dominant hypercholesterolemia	autosomal dominant hypercholesterolemia	1.01E-02	ITIH4	1
DNA Replication, Recombination, and Repair	degradation	degradation of chromatin	7.19E-03	APCS	1
DNA Replication, Recombination, and Repair	formation	formation of nuclear inclusions	1.58E-02	CNTF	1
Hair and Skin Development and Function	quantity	quantity of epithelial cell lines	1.15E-02	TNFRSF1A	1
Hair and Skin Development and Function	re-epithelialization	re-epithelialization of wound	1.15E-02	TNFRSF1A	1
Cardiovascular System Development and Function	permeability	permeability of blood-brain barrier	1.29E-02	TNFRSF1A	1
Cardiovascular System Development and Function	thickness	thickness of myocardium	2.00E-02	CNTF	1
Cardiovascular System Development and Function	activation	activation of endothelial cell lines	2.57E-02	LBP	1
Cardiovascular System Development and Function	growth	growth of endothelial cell lines	3.13E-02	TNFRSF1A	1
Cell Cycle	formation	formation of nuclear inclusions	1.58E-02	CNTF	1
Cell Cycle	cell stage	cell stage of T lymphocytes	3.69E-02	TNFRSF1A	1
Ophthalmic Disease	neurodegeneration	neurodegeneration of photoreceptors	2.14E-02	CNTF	1
Ophthalmic Disease	apoptosis	apoptosis of retinal cells	3.83E-02	CNTF	1
Dermatological Diseases and Conditions	contact dermatitis	contact dermatitis of mice	2.99E-02	TNFRSF1A	1
Dermatological Diseases and Conditions	hyperplasia	hyperplasia of epidermis	4.24E-02	TNFRSF1A	1
Hypersensitivity Response	accumulation	accumulation of eosinophils	2.99E-02	TNFRSF1A	1
Free Radical Scavenging	quantity	quantity of superoxide	3.41E-02	TNFRSF1A	1
Free Radical Scavenging	formation	formation of reactive oxygen species	4.10E-02	TNFRSF1A	1
Protein Degradation	proteolysis	proteolysis	3.44E-02	APCS, CPB2	2

## Sheet: Timp1_lasso
© 2000-2009 Ingenuity Systems, Inc. All rights reserved.
Category	Function	Function Annotation	P-value	Molecules	# Molecules
Cell-To-Cell Signaling and Interaction	activation	activation of phagocytes	1.44E-05	APCS, CPB2, CXCL1	3
Cell-To-Cell Signaling and Interaction	activation	activation of neutrophils	2.82E-04	CPB2, CXCL1	2
Cell-To-Cell Signaling and Interaction	activation	activation of B lymphocytes	3.03E-02	APCS	1
Cell-To-Cell Signaling and Interaction	activation	activation of macrophages	3.54E-02	APCS	1
Cell-To-Cell Signaling and Interaction	recruitment	recruitment of neutrophils	3.83E-04	CPB2, CXCL1	2
Cell-To-Cell Signaling and Interaction	binding	binding of oligodendrocyte precursor cells	8.65E-04	CXCL1	1
Cell-To-Cell Signaling and Interaction	attraction	attraction of neutrophils	7.34E-03	CXCL1	1
Cell-To-Cell Signaling and Interaction	phagocytosis	phagocytosis of neutrophils	8.63E-03	APCS	1
Cell-To-Cell Signaling and Interaction	adhesion	adhesion of leukemia cell lines	2.31E-02	CPB2	1
Hematological System Development and Function	activation	activation of phagocytes	1.44E-05	APCS, CPB2, CXCL1	3
Hematological System Development and Function	activation	activation of neutrophils	2.82E-04	CPB2, CXCL1	2
Hematological System Development and Function	activation	activation of B lymphocytes	3.03E-02	APCS	1
Hematological System Development and Function	activation	activation of macrophages	3.54E-02	APCS	1
Hematological System Development and Function	recruitment	recruitment of neutrophils	3.83E-04	CPB2, CXCL1	2
Hematological System Development and Function	extravasation	extravasation of neutrophils	3.46E-03	CXCL1	1
Hematological System Development and Function	attraction	attraction of neutrophils	7.34E-03	CXCL1	1
Hematological System Development and Function	phagocytosis	phagocytosis of neutrophils	8.63E-03	APCS	1
Hematological System Development and Function	cell movement	cell movement of leukocytes	1.60E-02	APCS, CXCL1	2
Hematological System Development and Function	chemotaxis	chemotaxis of neutrophils	3.92E-02	CXCL1	1
Immune Cell Trafficking	activation	activation of phagocytes	1.44E-05	APCS, CPB2, CXCL1	3
Immune Cell Trafficking	activation	activation of neutrophils	2.82E-04	CPB2, CXCL1	2
Immune Cell Trafficking	activation	activation of B lymphocytes	3.03E-02	APCS	1
Immune Cell Trafficking	activation	activation of macrophages	3.54E-02	APCS	1
Immune Cell Trafficking	recruitment	recruitment of neutrophils	3.83E-04	CPB2, CXCL1	2
Immune Cell Trafficking	migration	migration of macrophages	1.51E-02	CXCL1	1
Immune Cell Trafficking	migration	migration of neutrophils	3.29E-02	CXCL1	1
Immune Cell Trafficking	cell movement	cell movement of leukocytes	1.60E-02	APCS, CXCL1	2
Immune Cell Trafficking	chemotaxis	chemotaxis of neutrophils	3.92E-02	CXCL1	1
Inflammatory Response	activation	activation of phagocytes	1.44E-05	APCS, CPB2, CXCL1	3
Inflammatory Response	activation	activation of neutrophils	2.82E-04	CPB2, CXCL1	2
Inflammatory Response	activation	activation of macrophages	3.54E-02	APCS	1
Inflammatory Response	recruitment	recruitment of neutrophils	3.83E-04	CPB2, CXCL1	2
Inflammatory Response	inflammatory response	inflammatory response	8.60E-04	APCS, CPB2, CXCL1	3
Inflammatory Response	acute phase reaction	acute phase reaction of organism	8.63E-03	APCS	1
Inflammatory Response	migration	migration of macrophages	1.51E-02	CXCL1	1
Inflammatory Response	migration	migration of neutrophils	3.29E-02	CXCL1	1
Inflammatory Response	chemotaxis	chemotaxis of neutrophils	3.92E-02	CXCL1	1
Amino Acid Metabolism	elimination	elimination of L-lysine	4.33E-04	CPB2	1
Amino Acid Metabolism	removal	removal of L-lysine	4.33E-04	CPB2	1
Amino Acid Metabolism	transport	transport of L-glutamic acid	6.91E-03	ARL6IP5	1
Cellular Compromise	proteolysis	proteolysis of amyloid fibrils	4.33E-04	APCS	1
Cellular Compromise	degradation	degradation of chromatin	2.16E-03	APCS	1
Gene Expression	expression	expression of genomic	4.33E-04	APCS	1
Lipid Metabolism	synthesis	synthesis of globotetraosylceramide	4.33E-04	B3GALT1	1
Lipid Metabolism	production	production of prostaglandin E2	2.99E-02	CXCL1	1
Molecular Transport	elimination	elimination of L-lysine	4.33E-04	CPB2	1
Molecular Transport	transport	transport of L-glutamic acid	6.91E-03	ARL6IP5	1
Molecular Transport	accumulation	accumulation of inositol phosphate	2.02E-02	CXCL1	1
Neurological Disease	proteolysis	proteolysis of amyloid fibrils	4.33E-04	APCS	1
Neurological Disease	hypernociception	hypernociception of mice	4.32E-03	CXCL1	1
Neurological Disease	formation	formation of amyloid fibrils	5.18E-03	APCS	1
Neurological Disease	cell death	cell death of hippocampal neurons	2.40E-02	CXCL1	1
Small Molecule Biochemistry	elimination	elimination of L-lysine	4.33E-04	CPB2	1
Small Molecule Biochemistry	removal	removal of L-lysine	4.33E-04	CPB2	1
Small Molecule Biochemistry	synthesis	synthesis of globotetraosylceramide	4.33E-04	B3GALT1	1
Small Molecule Biochemistry	neutralization	neutralization of lipopolysaccharide	8.65E-04	APCS	1
Small Molecule Biochemistry	transport	transport of L-glutamic acid	6.91E-03	ARL6IP5	1
Small Molecule Biochemistry	accumulation	accumulation of inositol phosphate	2.02E-02	CXCL1	1
Small Molecule Biochemistry	production	production of prostaglandin E2	2.99E-02	CXCL1	1
Respiratory Disease	respiratory disorder	respiratory disorder of mice	8.20E-04	APCS, CPB2	2
Respiratory Disease	alveolitis	alveolitis of mice	1.30E-03	CPB2	1
Respiratory Disease	pulmonary fibrosis	pulmonary fibrosis of mice	1.08E-02	APCS	1
Antigen Presentation	inflammatory response	inflammatory response	8.60E-04	APCS, CPB2, CXCL1	3
Antigen Presentation	migration	migration of macrophages	1.51E-02	CXCL1	1
Antigen Presentation	activation	activation of macrophages	3.54E-02	APCS	1
Cell-mediated Immune Response	inflammatory response	inflammatory response	8.60E-04	APCS, CPB2, CXCL1	3
Humoral Immune Response	inflammatory response	inflammatory response	8.60E-04	APCS, CPB2, CXCL1	3
Humoral Immune Response	activation	activation of B lymphocytes	3.03E-02	APCS	1
Carbohydrate Metabolism	neutralization	neutralization of lipopolysaccharide	8.65E-04	APCS	1
Carbohydrate Metabolism	biosynthesis	biosynthesis of oligosaccharide	8.63E-03	B3GALT1	1
Carbohydrate Metabolism	accumulation	accumulation of inositol phosphate	2.02E-02	CXCL1	1
Cellular Assembly and Organization	clearance	clearance of apoptotic bodies	8.65E-04	APCS	1
Cellular Assembly and Organization	formation	formation of amyloid fibrils	5.18E-03	APCS	1
Cellular Assembly and Organization	biogenesis	biogenesis of actin cytoskeleton	3.79E-02	CXCL1	1
Cellular Function and Maintenance	clearance	clearance of apoptotic bodies	8.65E-04	APCS	1
Cellular Function and Maintenance	phagocytosis	phagocytosis of neutrophils	8.63E-03	APCS	1
Cellular Movement	migration	arrest in migration of oligodendrocyte precursor cells	8.65E-04	CXCL1	1
Cellular Movement	migration	migration of microvascular endothelial cells	7.34E-03	CXCL1	1
Cellular Movement	migration	migration of macrophages	1.51E-02	CXCL1	1
Cellular Movement	migration	migration of neutrophils	3.29E-02	CXCL1	1
Cellular Movement	migration	migration of endothelial cell lines	3.96E-02	CXCL1	1
Cellular Movement	extravasation	extravasation of neutrophils	3.46E-03	CXCL1	1
Cellular Movement	chemotaxis	chemotaxis of embryonic cell lines	8.20E-03	CXCL1	1
Cellular Movement	chemotaxis	chemotaxis of epithelial cell lines	8.20E-03	CXCL1	1
Cellular Movement	chemotaxis	chemotaxis of kidney cell lines	9.06E-03	CXCL1	1
Cellular Movement	chemotaxis	chemotaxis of neutrophils	3.92E-02	CXCL1	1
Cellular Movement	positioning	positioning of cells	1.03E-02	CXCL1	1
Cellular Movement	cell movement	cell movement of leukocytes	1.60E-02	APCS, CXCL1	2
Cellular Movement	invasion	invasion of normal cells	3.29E-02	CXCL1	1
Nervous System Development and Function	binding	binding of oligodendrocyte precursor cells	8.65E-04	CXCL1	1
Nervous System Development and Function	migration	arrest in migration of oligodendrocyte precursor cells	8.65E-04	CXCL1	1
Nervous System Development and Function	proliferation	proliferation of oligodendrocyte precursor cells	5.61E-03	CXCL1	1
Nervous System Development and Function	quantity	quantity of oligodendrocytes	6.48E-03	CXCL1	1
Connective Tissue Development and Function	quantity	quantity of fibrocytes	1.30E-03	APCS	1
Inflammatory Disease	alveolitis	alveolitis of mice	1.30E-03	CPB2	1
Inflammatory Disease	inflammatory disorder	inflammatory disorder of mice	9.82E-03	APCS, CPB2	2
Inflammatory Disease	pulmonary fibrosis	pulmonary fibrosis of mice	1.08E-02	APCS	1
Inflammatory Disease	systemic lupus erythematosus	systemic lupus erythematosus of animal	1.12E-02	APCS	1
Inflammatory Disease	glomerulonephritis	glomerulonephritis of mice	1.93E-02	APCS	1
Tissue Morphology	quantity	quantity of fibrocytes	1.30E-03	APCS	1
Tissue Morphology	quantity	quantity of oligodendrocytes	6.48E-03	CXCL1	1
Tissue Morphology	closure	closure of neural tube	2.14E-02	COBL	1
Organismal Injury and Abnormalities	lysis	lysis of fibrin clot	1.73E-03	CPB2	1
Organismal Injury and Abnormalities	fibrin clot	fibrin clot	6.48E-03	CPB2	1
Organismal Injury and Abnormalities	necrosis	necrosis of liver	7.34E-03	CPB2	1
Organismal Injury and Abnormalities	injury	injury of liver	1.59E-02	CXCL1	1
DNA Replication, Recombination, and Repair	degradation	degradation of chromatin	2.16E-03	APCS	1
Cardiovascular System Development and Function	tubulation	tubulation of microvascular endothelial cells	2.59E-03	CXCL1	1
Cardiovascular System Development and Function	tubulation	tubulation of endothelial cell lines	1.46E-02	CXCL1	1
Cell Morphology	tubulation	tubulation of microvascular endothelial cells	2.59E-03	CXCL1	1
Cell Morphology	tubulation	tubulation of endothelial cell lines	1.46E-02	CXCL1	1
Cell Morphology	transformation	transformation of skin cell lines	6.48E-03	CXCL1	1
Cellular Development	tubulation	tubulation of microvascular endothelial cells	2.59E-03	CXCL1	1
Cellular Development	tubulation	tubulation of endothelial cell lines	1.46E-02	CXCL1	1
Protein Degradation	proteolysis	proteolysis	3.11E-03	APCS, CPB2	2
Cancer	follicular adenoma	follicular adenoma	5.61E-03	APCS	1
Cancer	transformation	transformation of skin cell lines	6.48E-03	CXCL1	1
Cancer	proliferation	proliferation of melanoma cell lines	1.29E-02	CXCL1	1
Cancer	growth	growth of melanoma cell lines	1.85E-02	CXCL1	1
Cancer	adhesion	adhesion of leukemia cell lines	2.31E-02	CPB2	1
Cancer	invasion	invasion of normal cells	3.29E-02	CXCL1	1
Cellular Growth and Proliferation	proliferation	proliferation of oligodendrocyte precursor cells	5.61E-03	CXCL1	1
Cellular Growth and Proliferation	proliferation	proliferation of melanoma cell lines	1.29E-02	CXCL1	1
Cellular Growth and Proliferation	growth	growth of melanoma cell lines	1.85E-02	CXCL1	1
Dermatological Diseases and Conditions	transformation	transformation of skin cell lines	6.48E-03	CXCL1	1
Gastrointestinal Disease	necrosis	necrosis of liver	7.34E-03	CPB2	1
Gastrointestinal Disease	injury	injury of liver	1.59E-02	CXCL1	1
Hepatic System Disease	necrosis	necrosis of liver	7.34E-03	CPB2	1
Hepatic System Disease	injury	injury of liver	1.59E-02	CXCL1	1
Embryonic Development	chemotaxis	chemotaxis of embryonic cell lines	8.20E-03	CXCL1	1
Embryonic Development	closure	closure of neural tube	2.14E-02	COBL	1
Hair and Skin Development and Function	chemotaxis	chemotaxis of epithelial cell lines	8.20E-03	CXCL1	1
Renal and Urological System Development and Function	chemotaxis	chemotaxis of kidney cell lines	9.06E-03	CXCL1	1
Connective Tissue Disorders	systemic lupus erythematosus	systemic lupus erythematosus of animal	1.12E-02	APCS	1
Immunological Disease	systemic lupus erythematosus	systemic lupus erythematosus of animal	1.12E-02	APCS	1
Skeletal and Muscular Disorders	systemic lupus erythematosus	systemic lupus erythematosus of animal	1.12E-02	APCS	1
Renal and Urological Disease	glomerulonephritis	glomerulonephritis of mice	1.93E-02	APCS	1
Tissue Development	closure	closure of neural tube	2.14E-02	COBL	1
Hematological Disease	adhesion	adhesion of leukemia cell lines	2.31E-02	CPB2	1
Cell Death	cell death	cell death of hippocampal neurons	2.40E-02	CXCL1	1
Drug Metabolism	production	production of prostaglandin E2	2.99E-02	CXCL1	1
Post-Translational Modification	folding	folding of protein	3.29E-02	APCS	1
Post-Translational Modification	assembly	assembly of protein-protein complex	4.46E-02	APCS	1
Protein Folding	folding	folding of protein	3.29E-02	APCS	1
Protein Synthesis	assembly	assembly of protein-protein complex	4.46E-02	APCS	1

## Sheet: Timp1_EN
© 2000-2009 Ingenuity Systems, Inc. All rights reserved.
Category	Function	Function Annotation	P-value	Molecules	# Molecules
Cell-To-Cell Signaling and Interaction	activation	activation of phagocytes	1.44E-05	APCS, CPB2, CXCL1	3
Cell-To-Cell Signaling and Interaction	activation	activation of neutrophils	2.82E-04	CPB2, CXCL1	2
Cell-To-Cell Signaling and Interaction	activation	activation of B lymphocytes	3.03E-02	APCS	1
Cell-To-Cell Signaling and Interaction	activation	activation of macrophages	3.54E-02	APCS	1
Cell-To-Cell Signaling and Interaction	recruitment	recruitment of neutrophils	3.83E-04	CPB2, CXCL1	2
Cell-To-Cell Signaling and Interaction	binding	binding of oligodendrocyte precursor cells	8.65E-04	CXCL1	1
Cell-To-Cell Signaling and Interaction	attraction	attraction of neutrophils	7.34E-03	CXCL1	1
Cell-To-Cell Signaling and Interaction	phagocytosis	phagocytosis of neutrophils	8.63E-03	APCS	1
Cell-To-Cell Signaling and Interaction	adhesion	adhesion of leukemia cell lines	2.31E-02	CPB2	1
Hematological System Development and Function	activation	activation of phagocytes	1.44E-05	APCS, CPB2, CXCL1	3
Hematological System Development and Function	activation	activation of neutrophils	2.82E-04	CPB2, CXCL1	2
Hematological System Development and Function	activation	activation of B lymphocytes	3.03E-02	APCS	1
Hematological System Development and Function	activation	activation of macrophages	3.54E-02	APCS	1
Hematological System Development and Function	recruitment	recruitment of neutrophils	3.83E-04	CPB2, CXCL1	2
Hematological System Development and Function	extravasation	extravasation of neutrophils	3.46E-03	CXCL1	1
Hematological System Development and Function	attraction	attraction of neutrophils	7.34E-03	CXCL1	1
Hematological System Development and Function	phagocytosis	phagocytosis of neutrophils	8.63E-03	APCS	1
Hematological System Development and Function	cell movement	cell movement of leukocytes	1.60E-02	APCS, CXCL1	2
Hematological System Development and Function	chemotaxis	chemotaxis of neutrophils	3.92E-02	CXCL1	1
Immune Cell Trafficking	activation	activation of phagocytes	1.44E-05	APCS, CPB2, CXCL1	3
Immune Cell Trafficking	activation	activation of neutrophils	2.82E-04	CPB2, CXCL1	2
Immune Cell Trafficking	activation	activation of B lymphocytes	3.03E-02	APCS	1
Immune Cell Trafficking	activation	activation of macrophages	3.54E-02	APCS	1
Immune Cell Trafficking	recruitment	recruitment of neutrophils	3.83E-04	CPB2, CXCL1	2
Immune Cell Trafficking	migration	migration of macrophages	1.51E-02	CXCL1	1
Immune Cell Trafficking	migration	migration of neutrophils	3.29E-02	CXCL1	1
Immune Cell Trafficking	cell movement	cell movement of leukocytes	1.60E-02	APCS, CXCL1	2
Immune Cell Trafficking	chemotaxis	chemotaxis of neutrophils	3.92E-02	CXCL1	1
Inflammatory Response	activation	activation of phagocytes	1.44E-05	APCS, CPB2, CXCL1	3
Inflammatory Response	activation	activation of neutrophils	2.82E-04	CPB2, CXCL1	2
Inflammatory Response	activation	activation of macrophages	3.54E-02	APCS	1
Inflammatory Response	recruitment	recruitment of neutrophils	3.83E-04	CPB2, CXCL1	2
Inflammatory Response	inflammatory response	inflammatory response	8.60E-04	APCS, CPB2, CXCL1	3
Inflammatory Response	acute phase reaction	acute phase reaction of organism	8.63E-03	APCS	1
Inflammatory Response	migration	migration of macrophages	1.51E-02	CXCL1	1
Inflammatory Response	migration	migration of neutrophils	3.29E-02	CXCL1	1
Inflammatory Response	chemotaxis	chemotaxis of neutrophils	3.92E-02	CXCL1	1
Amino Acid Metabolism	elimination	elimination of L-lysine	4.33E-04	CPB2	1
Amino Acid Metabolism	removal	removal of L-lysine	4.33E-04	CPB2	1
Amino Acid Metabolism	transport	transport of L-glutamic acid	6.91E-03	ARL6IP5	1
Cellular Compromise	proteolysis	proteolysis of amyloid fibrils	4.33E-04	APCS	1
Cellular Compromise	degradation	degradation of chromatin	2.16E-03	APCS	1
Gene Expression	expression	expression of genomic	4.33E-04	APCS	1
Lipid Metabolism	synthesis	synthesis of globotetraosylceramide	4.33E-04	B3GALT1	1
Lipid Metabolism	production	production of prostaglandin E2	2.99E-02	CXCL1	1
Molecular Transport	elimination	elimination of L-lysine	4.33E-04	CPB2	1
Molecular Transport	transport	transport of L-glutamic acid	6.91E-03	ARL6IP5	1
Molecular Transport	accumulation	accumulation of inositol phosphate	2.02E-02	CXCL1	1
Neurological Disease	proteolysis	proteolysis of amyloid fibrils	4.33E-04	APCS	1
Neurological Disease	hypernociception	hypernociception of mice	4.32E-03	CXCL1	1
Neurological Disease	formation	formation of amyloid fibrils	5.18E-03	APCS	1
Neurological Disease	cell death	cell death of hippocampal neurons	2.40E-02	CXCL1	1
Small Molecule Biochemistry	elimination	elimination of L-lysine	4.33E-04	CPB2	1
Small Molecule Biochemistry	removal	removal of L-lysine	4.33E-04	CPB2	1
Small Molecule Biochemistry	synthesis	synthesis of globotetraosylceramide	4.33E-04	B3GALT1	1
Small Molecule Biochemistry	neutralization	neutralization of lipopolysaccharide	8.65E-04	APCS	1
Small Molecule Biochemistry	transport	transport of L-glutamic acid	6.91E-03	ARL6IP5	1
Small Molecule Biochemistry	accumulation	accumulation of inositol phosphate	2.02E-02	CXCL1	1
Small Molecule Biochemistry	production	production of prostaglandin E2	2.99E-02	CXCL1	1
Respiratory Disease	respiratory disorder	respiratory disorder of mice	8.20E-04	APCS, CPB2	2
Respiratory Disease	alveolitis	alveolitis of mice	1.30E-03	CPB2	1
Respiratory Disease	pulmonary fibrosis	pulmonary fibrosis of mice	1.08E-02	APCS	1
Antigen Presentation	inflammatory response	inflammatory response	8.60E-04	APCS, CPB2, CXCL1	3
Antigen Presentation	migration	migration of macrophages	1.51E-02	CXCL1	1
Antigen Presentation	activation	activation of macrophages	3.54E-02	APCS	1
Cell-mediated Immune Response	inflammatory response	inflammatory response	8.60E-04	APCS, CPB2, CXCL1	3
Humoral Immune Response	inflammatory response	inflammatory response	8.60E-04	APCS, CPB2, CXCL1	3
Humoral Immune Response	activation	activation of B lymphocytes	3.03E-02	APCS	1
Carbohydrate Metabolism	neutralization	neutralization of lipopolysaccharide	8.65E-04	APCS	1
Carbohydrate Metabolism	biosynthesis	biosynthesis of oligosaccharide	8.63E-03	B3GALT1	1
Carbohydrate Metabolism	accumulation	accumulation of inositol phosphate	2.02E-02	CXCL1	1
Cellular Assembly and Organization	clearance	clearance of apoptotic bodies	8.65E-04	APCS	1
Cellular Assembly and Organization	formation	formation of amyloid fibrils	5.18E-03	APCS	1
Cellular Assembly and Organization	biogenesis	biogenesis of actin cytoskeleton	3.79E-02	CXCL1	1
Cellular Function and Maintenance	clearance	clearance of apoptotic bodies	8.65E-04	APCS	1
Cellular Function and Maintenance	phagocytosis	phagocytosis of neutrophils	8.63E-03	APCS	1
Cellular Movement	migration	arrest in migration of oligodendrocyte precursor cells	8.65E-04	CXCL1	1
Cellular Movement	migration	migration of microvascular endothelial cells	7.34E-03	CXCL1	1
Cellular Movement	migration	migration of macrophages	1.51E-02	CXCL1	1
Cellular Movement	migration	migration of neutrophils	3.29E-02	CXCL1	1
Cellular Movement	migration	migration of endothelial cell lines	3.96E-02	CXCL1	1
Cellular Movement	extravasation	extravasation of neutrophils	3.46E-03	CXCL1	1
Cellular Movement	chemotaxis	chemotaxis of embryonic cell lines	8.20E-03	CXCL1	1
Cellular Movement	chemotaxis	chemotaxis of epithelial cell lines	8.20E-03	CXCL1	1
Cellular Movement	chemotaxis	chemotaxis of kidney cell lines	9.06E-03	CXCL1	1
Cellular Movement	chemotaxis	chemotaxis of neutrophils	3.92E-02	CXCL1	1
Cellular Movement	positioning	positioning of cells	1.03E-02	CXCL1	1
Cellular Movement	cell movement	cell movement of leukocytes	1.60E-02	APCS, CXCL1	2
Cellular Movement	invasion	invasion of normal cells	3.29E-02	CXCL1	1
Nervous System Development and Function	binding	binding of oligodendrocyte precursor cells	8.65E-04	CXCL1	1
Nervous System Development and Function	migration	arrest in migration of oligodendrocyte precursor cells	8.65E-04	CXCL1	1
Nervous System Development and Function	proliferation	proliferation of oligodendrocyte precursor cells	5.61E-03	CXCL1	1
Nervous System Development and Function	quantity	quantity of oligodendrocytes	6.48E-03	CXCL1	1
Connective Tissue Development and Function	quantity	quantity of fibrocytes	1.30E-03	APCS	1
Inflammatory Disease	alveolitis	alveolitis of mice	1.30E-03	CPB2	1
Inflammatory Disease	inflammatory disorder	inflammatory disorder of mice	9.82E-03	APCS, CPB2	2
Inflammatory Disease	pulmonary fibrosis	pulmonary fibrosis of mice	1.08E-02	APCS	1
Inflammatory Disease	systemic lupus erythematosus	systemic lupus erythematosus of animal	1.12E-02	APCS	1
Inflammatory Disease	glomerulonephritis	glomerulonephritis of mice	1.93E-02	APCS	1
Tissue Morphology	quantity	quantity of fibrocytes	1.30E-03	APCS	1
Tissue Morphology	quantity	quantity of oligodendrocytes	6.48E-03	CXCL1	1
Tissue Morphology	closure	closure of neural tube	2.14E-02	COBL	1
Organismal Injury and Abnormalities	lysis	lysis of fibrin clot	1.73E-03	CPB2	1
Organismal Injury and Abnormalities	fibrin clot	fibrin clot	6.48E-03	CPB2	1
Organismal Injury and Abnormalities	necrosis	necrosis of liver	7.34E-03	CPB2	1
Organismal Injury and Abnormalities	injury	injury of liver	1.59E-02	CXCL1	1
DNA Replication, Recombination, and Repair	degradation	degradation of chromatin	2.16E-03	APCS	1
Cardiovascular System Development and Function	tubulation	tubulation of microvascular endothelial cells	2.59E-03	CXCL1	1
Cardiovascular System Development and Function	tubulation	tubulation of endothelial cell lines	1.46E-02	CXCL1	1
Cell Morphology	tubulation	tubulation of microvascular endothelial cells	2.59E-03	CXCL1	1
Cell Morphology	tubulation	tubulation of endothelial cell lines	1.46E-02	CXCL1	1
Cell Morphology	transformation	transformation of skin cell lines	6.48E-03	CXCL1	1
Cellular Development	tubulation	tubulation of microvascular endothelial cells	2.59E-03	CXCL1	1
Cellular Development	tubulation	tubulation of endothelial cell lines	1.46E-02	CXCL1	1
Protein Degradation	proteolysis	proteolysis	3.11E-03	APCS, CPB2	2
Cancer	follicular adenoma	follicular adenoma	5.61E-03	APCS	1
Cancer	transformation	transformation of skin cell lines	6.48E-03	CXCL1	1
Cancer	proliferation	proliferation of melanoma cell lines	1.29E-02	CXCL1	1
Cancer	growth	growth of melanoma cell lines	1.85E-02	CXCL1	1
Cancer	adhesion	adhesion of leukemia cell lines	2.31E-02	CPB2	1
Cancer	invasion	invasion of normal cells	3.29E-02	CXCL1	1
Cellular Growth and Proliferation	proliferation	proliferation of oligodendrocyte precursor cells	5.61E-03	CXCL1	1
Cellular Growth and Proliferation	proliferation	proliferation of melanoma cell lines	1.29E-02	CXCL1	1
Cellular Growth and Proliferation	growth	growth of melanoma cell lines	1.85E-02	CXCL1	1
Dermatological Diseases and Conditions	transformation	transformation of skin cell lines	6.48E-03	CXCL1	1
Gastrointestinal Disease	necrosis	necrosis of liver	7.34E-03	CPB2	1
Gastrointestinal Disease	injury	injury of liver	1.59E-02	CXCL1	1
Hepatic System Disease	necrosis	necrosis of liver	7.34E-03	CPB2	1
Hepatic System Disease	injury	injury of liver	1.59E-02	CXCL1	1
Embryonic Development	chemotaxis	chemotaxis of embryonic cell lines	8.20E-03	CXCL1	1
Embryonic Development	closure	closure of neural tube	2.14E-02	COBL	1
Hair and Skin Development and Function	chemotaxis	chemotaxis of epithelial cell lines	8.20E-03	CXCL1	1
Renal and Urological System Development and Function	chemotaxis	chemotaxis of kidney cell lines	9.06E-03	CXCL1	1
Connective Tissue Disorders	systemic lupus erythematosus	systemic lupus erythematosus of animal	1.12E-02	APCS	1
Immunological Disease	systemic lupus erythematosus	systemic lupus erythematosus of animal	1.12E-02	APCS	1
Skeletal and Muscular Disorders	systemic lupus erythematosus	systemic lupus erythematosus of animal	1.12E-02	APCS	1
Renal and Urological Disease	glomerulonephritis	glomerulonephritis of mice	1.93E-02	APCS	1
Tissue Development	closure	closure of neural tube	2.14E-02	COBL	1
Hematological Disease	adhesion	adhesion of leukemia cell lines	2.31E-02	CPB2	1
Cell Death	cell death	cell death of hippocampal neurons	2.40E-02	CXCL1	1
Drug Metabolism	production	production of prostaglandin E2	2.99E-02	CXCL1	1
Post-Translational Modification	folding	folding of protein	3.29E-02	APCS	1
Post-Translational Modification	assembly	assembly of protein-protein complex	4.46E-02	APCS	1
Protein Folding	folding	folding of protein	3.29E-02	APCS	1
Protein Synthesis	assembly	assembly of protein-protein complex	4.46E-02	APCS	1

## Sheet: Timp1_GA
© 2000-2009 Ingenuity Systems, Inc. All rights reserved.
Category	Function	Function Annotation	P-value	Molecules	# Molecules
Cancer	juvenile hyaline fibromatosis	juvenile hyaline fibromatosis	1.15E-03	ANTXR2	1
Cancer	neoplasia	neoplasia of lymphoid organ	2.31E-03	CUL1	1
Cancer	neoplasia	neoplasia	2.65E-02	ANTXR2, CUL1, CXXC5, CYP17A1, CYTIP, PDIA6, RAP2B	7
Cancer	congenital adrenal hyperplasia	congenital adrenal hyperplasia	1.60E-02	CYP17A1	1
Cancer	invasion	invasion of fibroblast cell lines	4.41E-02	FSTL1	1
Cell Death	apoptosis	apoptosis of ectoderm	1.15E-03	CUL1	1
Cell Death	apoptosis	apoptosis of ventricular myocytes	1.72E-02	FSTL1	1
Cell Death	survival	survival of gonadal cell lines	1.38E-02	ANTXR2	1
Embryonic Development	apoptosis	apoptosis of ectoderm	1.15E-03	CUL1	1
Embryonic Development	sex determination	sex determination	3.63E-02	CYP17A1	1
Embryonic Development	specification	specification of midline axis	4.19E-02	DYNC2LI1	1
Endocrine System Development and Function	synthesis	synthesis of 4-androstene-3,17-dione	1.15E-03	CYP17A1	1
Endocrine System Development and Function	moiety attachment	moiety attachment of pregnenolone	2.31E-03	CYP17A1	1
Endocrine System Development and Function	hydroxylation	hydroxylation of progesterone	3.46E-03	CYP17A1	1
Endocrine System Development and Function	biosynthesis	biosynthesis of androgen	6.91E-03	CYP17A1	1
Endocrine System Development and Function	biosynthesis	biosynthesis of glucocorticoid	8.05E-03	CYP17A1	1
Endocrine System Development and Function	conversion	conversion of pregnenolone	9.20E-03	CYP17A1	1
Endocrine System Development and Function	conversion	conversion of 4-androstene-3,17-dione	1.03E-02	CYP17A1	1
Endocrine System Development and Function	conversion	conversion of progesterone	1.15E-02	CYP17A1	1
Genetic Disorder	juvenile hyaline fibromatosis	juvenile hyaline fibromatosis	1.15E-03	ANTXR2	1
Genetic Disorder	myocardial infarction	myocardial infarction of mice	3.46E-03	FSTL1	1
Genetic Disorder	congenital adrenal hyperplasia	congenital adrenal hyperplasia	1.60E-02	CYP17A1	1
Genetic Disorder	Sjogren's syndrome	Sjogren's syndrome	4.41E-02	TLR8 (includes EG:51311)	1
Lipid Metabolism	synthesis	synthesis of 4-androstene-3,17-dione	1.15E-03	CYP17A1	1
Lipid Metabolism	moiety attachment	moiety attachment of pregnenolone	2.31E-03	CYP17A1	1
Lipid Metabolism	hydroxylation	hydroxylation of progesterone	3.46E-03	CYP17A1	1
Lipid Metabolism	biosynthesis	biosynthesis of glucocorticoid	8.05E-03	CYP17A1	1
Lipid Metabolism	biosynthesis	biosynthesis of steroid	2.40E-02	CYP17A1	1
Lipid Metabolism	conversion	conversion of pregnenolone	9.20E-03	CYP17A1	1
Lipid Metabolism	conversion	conversion of 4-androstene-3,17-dione	1.03E-02	CYP17A1	1
Lipid Metabolism	conversion	conversion of progesterone	1.15E-02	CYP17A1	1
Small Molecule Biochemistry	synthesis	synthesis of 4-androstene-3,17-dione	1.15E-03	CYP17A1	1
Small Molecule Biochemistry	moiety attachment	moiety attachment of pregnenolone	2.31E-03	CYP17A1	1
Small Molecule Biochemistry	hydroxylation	hydroxylation of progesterone	3.46E-03	CYP17A1	1
Small Molecule Biochemistry	biosynthesis	biosynthesis of androgen	6.91E-03	CYP17A1	1
Small Molecule Biochemistry	biosynthesis	biosynthesis of glucocorticoid	8.05E-03	CYP17A1	1
Small Molecule Biochemistry	biosynthesis	biosynthesis of steroid	2.40E-02	CYP17A1	1
Small Molecule Biochemistry	conversion	conversion of pregnenolone	9.20E-03	CYP17A1	1
Small Molecule Biochemistry	conversion	conversion of 4-androstene-3,17-dione	1.03E-02	CYP17A1	1
Small Molecule Biochemistry	conversion	conversion of progesterone	1.15E-02	CYP17A1	1
Reproductive System Disease	adenomyosis	adenomyosis	2.27E-03	CXXC5, RAP2B	2
Dermatological Diseases and Conditions	dandruff	dandruff	2.31E-03	CYP17A1	1
Immunological Disease	neoplasia	neoplasia of lymphoid organ	2.31E-03	CUL1	1
Immunological Disease	hypoplasia	hypoplasia of lymphoid organ	1.15E-02	CUL1	1
Immunological Disease	Sjogren's syndrome	Sjogren's syndrome	4.41E-02	TLR8 (includes EG:51311)	1
Inflammatory Disease	dandruff	dandruff	2.31E-03	CYP17A1	1
Tissue Development	assembly	assembly of basement membrane	2.31E-03	ANTXR2	1
Cardiovascular Disease	myocardial infarction	myocardial infarction of mice	3.46E-03	FSTL1	1
Cardiovascular Disease	apoptosis	apoptosis of ventricular myocytes	1.72E-02	FSTL1	1
Drug Metabolism	hydroxylation	hydroxylation of progesterone	3.46E-03	CYP17A1	1
Drug Metabolism	conversion	conversion of progesterone	1.15E-02	CYP17A1	1
Post-Translational Modification	folding	folding of protein	3.47E-03	PDIA6, UGCGL1	2
Protein Folding	folding	folding of protein	3.47E-03	PDIA6, UGCGL1	2
Infectious Disease	candidiasis	candidiasis	4.61E-03	CYP17A1	1
Infectious Disease	infectious disorder	infectious disorder of organ	2.96E-02	TLR8 (includes EG:51311)	1
DNA Replication, Recombination, and Repair	recognition	recognition of DNA	6.91E-03	TLR8 (includes EG:51311)	1
Antimicrobial Response	antiviral response	antiviral response of leukocytes	9.20E-03	TLR8 (includes EG:51311)	1
Antimicrobial Response	antiviral response	antiviral response of animal	1.72E-02	TLR8 (includes EG:51311)	1
Organismal Injury and Abnormalities	organismal abnormalities	organismal abnormalities of rats	1.03E-02	ANTXR2	1
Organismal Injury and Abnormalities	organismal abnormalities	organismal abnormalities of cells	4.41E-02	ANTXR2	1
Cellular Development	maturation	maturation of macrophages	1.15E-02	TLR8 (includes EG:51311)	1
Developmental Disorder	hypoplasia	hypoplasia of lymphoid organ	1.15E-02	CUL1	1
Hematological System Development and Function	maturation	maturation of macrophages	1.15E-02	TLR8 (includes EG:51311)	1
Organ Morphology	hypoplasia	hypoplasia of lymphoid organ	1.15E-02	CUL1	1
Reproductive System Development and Function	survival	survival of gonadal cell lines	1.38E-02	ANTXR2	1
Cell Cycle	cell cycle progression	arrest in cell cycle progression of lung cell lines	1.49E-02	CUL1	1
Organismal Survival	survival	survival of rats	1.49E-02	ANTXR2	1
Respiratory System Development and Function	cell cycle progression	arrest in cell cycle progression of lung cell lines	1.49E-02	CUL1	1
Endocrine System Disorders	congenital adrenal hyperplasia	congenital adrenal hyperplasia	1.60E-02	CYP17A1	1
Gene Expression	induction	induction of gene	1.60E-02	TLR8 (includes EG:51311)	1
Gene Expression	transactivation	transactivation of synthetic promoter	2.78E-02	CUL1, CYTIP	2
Gene Expression	expression	expression of NF-kappa B response element	3.30E-02	TLR8 (includes EG:51311)	1
Inflammatory Response	inflammation	inflammation of intestine	1.72E-02	TLR8 (includes EG:51311)	1
Skeletal and Muscular Disorders	apoptosis	apoptosis of ventricular myocytes	1.72E-02	FSTL1	1
Cellular Assembly and Organization	biogenesis	biogenesis of cilia	2.85E-02	DYNC2LI1	1
Cellular Movement	emigration	emigration of leukocytes	3.41E-02	CYTIP	1
Cellular Movement	invasion	invasion of fibroblast cell lines	4.41E-02	FSTL1	1
Immune Cell Trafficking	emigration	emigration of leukocytes	3.41E-02	CYTIP	1
Connective Tissue Disorders	invasion	invasion of fibroblast cell lines	4.41E-02	FSTL1	1
Cellular Compromise	degranulation	degranulation of leukocyte cell lines	4.52E-02	PILRA	1
